# Supplementary material for: Regulation of Plant Developmental Processes by a Novel Splicing Factor
Source: PLoS One. 2007 May 30;2(5):e471. doi: 10.1371/journal.pone.0000471 (PMC1868597; doi:10.1371/journal.pone.0000471)
Supplement: Table S2 — Gene expression analyses of all genes present on the Affymetrix Arabidopsis gene chip. (3.25 MB XLS) [file pone.0000471.s004.xls]

## Sheet: Table
Supplementary Table 2. Gene expression analyses of all genes present on the Affymetrix Arabidopsis gene chip. 1Average log ratios (three replications) of gene expressions in sr45-1 to WT; negative numbers indicate repression, whereas, positive numbers indicate induction in sr45-1. 2Moderated p-values are the probabilities of t-test statistics. 3False discovery rate (FDR) corrected p-values are p-…
Affymetrix Probe set ID	1(sr45-1/WT) Signal Log ratio	2Moderated p-value	3FDR corrected p-value	Gene name
246375_at	-1.56558	2.07305e-06	0.00679756	leucine-rich repeat protein kinase, putative
250203_at	-1.669	2.31328e-06	0.00679756	glycosyl hydrolase family 38 protein
250476_at	2.79176	4.6343e-07	0.00679756	FLC - MADS box protein
254893_at	-1.48026	1.94701e-06	0.00679756	phospholipase D gamma 2 / PLD gamma 2 (PLDGAMMA2)
262299_at	-1.5783	2.24617e-06	0.00679756	glycoside hydrolase family 47 protein
264349_at	-2.00254	9.82444e-07	0.00679756	alanine racemase family protein
253597_at	-1.5106	3.98855e-06	0.010046	translation initiation factor 3 (IF-3) family protein
252314_at	1.28068	7.21756e-06	0.0159066	transducin family protein / WD-40 repeat family protein
246374_at	-1.34821	9.45297e-06	0.0167457	protein kinase-related
247588_at	-1.17869	1.32303e-05	0.0167457	thioredoxin family protein
252878_at	-1.13845	1.37281e-05	0.0167457	mitochondrial substrate carrier family protein
252985_at	-1.1694	1.42469e-05	0.0167457	patched family protein
253612_at	-1.19798	1.05271e-05	0.0167457	ribitol kinase, putative
263763_at	-1.57708	1.24032e-05	0.0167457	expressed protein
263912_at	-1.61993	1.07532e-05	0.0167457	1,4-alpha-glucan branching enzyme / starch branching enzyme class II (SBE2-1)
249433_at	-1.00717	2.10429e-05	0.0173013	expressed protein
249727_at	1.18789	2.05606e-05	0.0173013	expressed protein (MRU1)
249850_at	-1.14748	2.45325e-05	0.0173013	DNAJ heat shock N-terminal domain-containing protein
251641_at	-1.08492	2.38612e-05	0.0173013	peptidase M16 family protein / insulinase family protein
251759_at	-1.15072	2.14371e-05	0.0173013	dihydrofolate synthetase/folylpolyglutamate synthetase (DHFS/FPGS4)
254915_s_at	-1.08147	2.3355e-05	0.0173013	cysteine proteinase, putative /// cysteine proteinase, putative
257500_s_at	-1.65079	2.40386e-05	0.0173013	serine carboxypeptidase S10 family protein /// serine carboxypeptidase S10 family protein
257638_at	-1.23983	1.95604e-05	0.0173013	---
259034_at	-1.0265	1.88378e-05	0.0173013	pectinacetylesterase family protein
263098_at	-1.65667	2.27599e-05	0.0173013	MD-2-related lipid recognition domain-containing protein / ML domain-containing protein
262518_at	-1.2507	2.75918e-05	0.0187104	glutathione S-transferase, putative
246949_at	1.07403	2.90592e-05	0.0187386	cytochrome P450 family protein
264514_at	-1.1703	2.9759e-05	0.0187386	cinnamyl-alcohol dehydrogenase family / CAD family
251735_at	-0.965649	3.33778e-05	0.0190629	ferritin, putative
257670_at	-1.02698	3.32371e-05	0.0190629	expressed protein
258927_at	-1.0993	3.35177e-05	0.0190629	dihydrofolate synthetase/folylpolyglutamate synthetase (DHFS/FPGS3)
247261_at	-1.03402	3.48335e-05	0.0191922	expressed protein
254679_at	-0.963585	3.91476e-05	0.0209155	RNA recognition motif (RRM)-containing protein
253701_at	-1.00251	4.16954e-05	0.021218	choline monooxygenase, putative (CMO-like)
264628_at	-1.46236	4.21206e-05	0.021218	calcium-binding EF hand family protein
250547_at	-1.0125	4.94394e-05	0.022436	L-asparaginase / L-asparagine amidohydrolase
250812_at	-1.27909	4.96287e-05	0.022436	short-chain dehydrogenase/reductase (SDR) family protein
251109_at	-1.16543	4.78367e-05	0.022436	ferritin 1 (FER1)
266693_at	0.985864	4.61816e-05	0.022436	expressed protein
247937_at	-1.00274	5.54322e-05	0.0239899	calcium-transporting ATPase 8, plasma membrane-type / Ca(2+)-ATPase isoform 8 (ACA8)
251146_at	-1.15431	5.57874e-05	0.0239899	9-cis-epoxycarotenoid dioxygenase / neoxanthin cleavage enzyme / NCED1 / carotenoid cleavage dioxygenase 1 (CCD1)
264048_at	-1.46554	5.72124e-05	0.0240169	NOL1/NOP2/sun family protein
253177_s_at	-0.879684	5.91671e-05	0.0242599	O-methyltransferase family 2 protein /// O-methyltransferase family 2 protein
254750_at	-0.99192	6.25525e-05	0.0250651	expressed protein
245668_at	-0.910386	6.59871e-05	0.0252464	dormancy-associated protein, putative (DRM1)
249899_at	-1.04689	6.73008e-05	0.0252464	phosphoglycerate/bisphosphoglycerate mutase family protein
258947_at	1.24934	6.48317e-05	0.0252464	calmodulin-related protein, putative
266651_at	-1.02221	6.91746e-05	0.0254087	protein kinase family protein
246302_at	1.00319	7.51396e-05	0.0255505	cation exchanger, putative (CAX3)
247659_at	0.9449	7.23885e-05	0.0255505	DNA-directed RNA polymerase, putative
251387_at	-1.03072	7.97049e-05	0.0255505	expressed protein
255012_at	-0.875372	7.2729e-05	0.0255505	hydrolase, alpha/beta fold family protein
264872_at	0.836212	7.87657e-05	0.0255505	MADS-box protein (AGL9)
264958_at	1.43937	7.89716e-05	0.0255505	expressed protein
266330_at	-0.844226	7.71824e-05	0.0255505	major latex protein-related / MLP-related
251677_at	1.1362	8.1475e-05	0.0256515	basic helix-loop-helix (bHLH) family protein
245844_at	-0.968638	8.53498e-05	0.0259449	importin beta-2 subunit family protein
246748_at	-0.821875	8.41894e-05	0.0259449	expressed protein
245094_at	-1.01702	8.87933e-05	0.0265342	glycoside hydrolase family 77 protein
247082_at	-0.896602	9.60198e-05	0.0273034	Golgi-localized GRIP domain-containing protein
249103_at	-1.02329	0.00010019	0.0273034	N-carbamyl-L-amino acid hydrolase, putative
251230_at	-1.17537	9.53405e-05	0.0273034	glycosyl hydrolase family 1 protein
261242_at	1.0104	9.58517e-05	0.0273034	subtilase family protein
263210_at	-1.09823	0.000100659	0.0273034	expressed protein
264597_at	-1.08816	9.80261e-05	0.0273034	coenzyme F420 hydrogenase family / dehydrogenase, beta subunit family
246888_at	0.905886	0.000115209	0.0292457	expressed protein
248613_at	-0.799083	0.000113773	0.0292457	amine oxidase-related
256994_s_at	-1.31669	0.000116114	0.0292457	myrcene/ocimene synthase, putative /// myrcene/ocimene synthase, putative
258606_at	0.789554	0.000115318	0.0292457	immediate-early fungal elicitor family protein
263593_at	1.02416	0.000111518	0.0292457	pentatricopeptide (PPR) repeat-containing protein
257323_at	-0.990965	0.00011848	0.0294215	---
245433_at	-0.966729	0.000121442	0.029738	expressed protein
254396_at	0.870961	0.000125099	0.0302139	proton-dependent oligopeptide transport (POT) family protein
255008_at	-1.1034	0.000128136	0.0305292	expressed protein
256441_at	-0.824137	0.000130552	0.0306903	protein phosphatase-related
248844_s_at	-0.919829	0.00014275	0.0307265	protease inhibitor/seed storage/lipid transfer protein (LTP) family protein /// protease inhibitor/seed storage/lipid transfer protein (LTP) family protein
249174_at	-0.811545	0.000148134	0.0307265	expressed protein
251176_at	1.15868	0.000138414	0.0307265	calcium-transporting ATPase, plasma membrane-type, putative / Ca(2+)-ATPase, putative (ACA12)
251262_at	-0.867263	0.000143864	0.0307265	SNF7 family protein
254832_at	0.76497	0.000148017	0.0307265	protease inhibitor/seed storage/lipid transfer protein (LTP) family protein
256888_at	-1.00883	0.000133794	0.0307265	expressed protein
261654_at	-0.890879	0.00014561	0.0307265	SET domain-containing protein
262773_at	-0.82094	0.000141074	0.0307265	nuclear matrix constituent protein-related
263783_at	0.822611	0.00013567	0.0307265	WRKY family transcription factor
265588_at	0.927571	0.000141564	0.0307265	pathogenesis-related protein, putative
245287_at	-0.730686	0.0001547	0.0307743	imidazoleglycerol-phosphate dehydratase, putative
247610_at	0.821611	0.000160706	0.0307743	expressed protein
257773_at	-0.820719	0.000160948	0.0307743	expressed protein
258228_at	-1.01692	0.000159264	0.0307743	expressed protein
260547_at	-0.939646	0.000151498	0.0307743	trypsin inhibitor, putative
264422_at	-0.782459	0.000162248	0.0307743	expressed protein
264629_at	-1.11395	0.000162328	0.0307743	calcium-binding EF hand family protein
267265_at	-0.981473	0.000158559	0.0307743	serine carboxypeptidase S10 family protein
255939_at	-0.760936	0.00016417	0.0307924	cell division cycle protein-related
263426_at	-1.02386	0.000165952	0.0307989	glutathione peroxidase, putative
252629_at	0.80522	0.000168229	0.0308963	cytochrome P450 family protein
247163_at	-0.952517	0.000174371	0.0310604	soluble glycogen synthase-related
249474_s_at	-1.15531	0.000178339	0.0310604	germin-like protein, putative /// germin-like protein, putative /// germin-like protein, putative
258418_at	0.920819	0.000178027	0.0310604	expressed protein
259564_at	-1.05146	0.000177639	0.0310604	transducin family protein / WD-40 repeat family protein
260203_at	-0.781803	0.000173901	0.0310604	no apical meristem (NAM) family protein
261294_at	-0.711446	0.000179693	0.0310604	dihydroxyacetone kinase family protein
250286_at	0.793625	0.000190854	0.0317015	auxin-responsive GH3 family protein
256188_at	0.781679	0.000201148	0.0317015	expressed protein
256442_at	0.731289	0.000200588	0.0317015	expressed protein
260660_at	-0.807512	0.000188908	0.0317015	AT hook motif-containing protein
261316_at	-0.945948	0.000201382	0.0317015	protein kinase, putative
261536_at	-0.975835	0.000200025	0.0317015	K+ efflux antiporter, putative (KEA1)
263467_at	0.719544	0.000200496	0.0317015	ethylene-responsive protein, putative
264400_at	0.760939	0.000187198	0.0317015	glucose-6-phosphate/phosphate translocator, putative
265539_at	-0.844676	0.000198415	0.0317015	expressed protein
265817_at	-0.952081	0.000201161	0.0317015	histone H1-3 (HIS1-3)
263851_at	1.16416	0.000204068	0.0318401	expressed protein
248465_at	-0.882757	0.000206056	0.0318683	expressed protein
251935_at	0.736527	0.000207913	0.0318758	pfkB-type carbohydrate kinase family protein
249197_at	0.80645	0.000214286	0.0320606	calmodulin-related protein, putative
260556_at	0.735962	0.000214574	0.0320606	chitinase, putative
266652_at	-1.41183	0.000212899	0.0320606	protein kinase family protein
259383_at	-0.704186	0.000219466	0.032516	jacalin lectin family protein
267361_at	-0.825478	0.000229649	0.0337411	acid phosphatase class B family protein
247717_at	0.790701	0.000235549	0.0340407	lipid transfer protein 3 (LTP3)
264616_at	0.715348	0.000234865	0.0340407	DC1 domain-containing protein
249016_at	-0.954608	0.000246145	0.0351919	UMUC-like DNA repair family protein / BRCT domain-containing protein
249425_at	-0.735983	0.000251499	0.0351919	5'-AMP-activated protein kinase beta-1 subunit-related
252882_at	-0.773053	0.000249087	0.0351919	expressed protein
266898_at	-0.779124	0.000250139	0.0351919	expressed protein
259603_at	-0.845411	0.000254535	0.0353362	haloacid dehalogenase-like hydrolase family protein
262748_at	-0.827035	0.000258285	0.0355768	GDSL-motif lipase, putative
245265_at	0.953086	0.000262597	0.0358903	ankyrin repeat family protein
253322_at	-0.970334	0.000269074	0.0361849	expressed protein
261218_at	-0.706916	0.00026684	0.0361849	ferredoxin--NADP(+) reductase, putative / adrenodoxin reductase, putative
263831_at	-0.715241	0.00027091	0.0361849	ferritin, putative
265674_at	0.784359	0.000274422	0.0363784	expressed protein /// expressed protein
247860_at	-0.771398	0.000276903	0.0364334	bis(5'-adenosyl)-triphosphatase, putative
248460_at	0.666106	0.000280059	0.0365757	basic helix-loop-helix (bHLH) family protein
247755_at	-0.696671	0.000283565	0.0367612	subtilase family protein
249000_at	0.816548	0.000288215	0.0370914	F-box family protein
245712_at	-0.672875	0.000295323	0.0371918	pullulanase, putative / starch debranching enzyme, putative
249904_at	-0.862003	0.000294377	0.0371918	F-box family protein
255333_at	-0.856519	0.000292555	0.0371918	---
250572_at	-0.764304	0.000313	0.0376205	expressed protein
251155_at	-0.707522	0.000305685	0.0376205	expressed protein
259952_at	0.678181	0.000314733	0.0376205	disease resistance family protein / LRR family protein
260130_s_at	-0.693571	0.000315683	0.0376205	beta-glucosidase (PSR3.2) /// beta-glucosidase (PSR3.2)
262516_at	-0.949484	0.000304147	0.0376205	glutathione S-transferase, putative
265672_at	0.658309	0.000307234	0.0376205	cysteine proteinase inhibitor-related
265678_at	-0.677593	0.000315798	0.0376205	DNA repair-recombination protein (RAD50)
267247_at	-0.74074	0.000309582	0.0376205	expressed protein
261957_at	-0.756286	0.000327702	0.0381524	Cys/Met metabolism pyridoxal-phosphate-dependent enzyme family protein
263231_at	-0.992435	0.000329795	0.0381524	UDP-glucoronosyl/UDP-glucosyl transferase family protein
265051_at	0.653279	0.000331083	0.0381524	jacalin lectin family protein
266294_at	-0.741767	0.000329301	0.0381524	17.6 kDa class I small heat shock protein (HSP17.6B-CI)
266656_at	-0.650803	0.000327158	0.0381524	zinc finger (CCCH-type) family protein
259362_s_at	-0.696627	0.000334189	0.0382603	protein kinase family protein /// protein kinase family protein
251668_at	-0.73141	0.000340923	0.0385894	strictosidine synthase family protein
261601_at	-0.841724	0.000341441	0.0385894	ARP protein (REF)
257207_at	0.712718	0.000346735	0.0389381	expressed protein
245434_at	-0.763942	0.000362122	0.0398682	expressed protein
249645_at	0.921723	0.000362717	0.0398682	thionin (THI2.2)
251719_at	-0.657118	0.000364021	0.0398682	expressed protein
258481_at	-0.63422	0.000364229	0.0398682	phosphatidic acid phosphatase family protein / PAP2 family protein
267036_at	-0.643027	0.000366324	0.0398682	expressed protein
257334_at	-0.632377	0.000374826	0.0405433	---
254153_at	-0.864411	0.000381759	0.0405469	starch excess protein-related
256927_at	0.633391	0.000380941	0.0405469	senescence-associated protein-related
266290_at	-0.652257	0.000377595	0.0405469	glutathione S-transferase, putative
254163_s_at	-0.6869	0.000387722	0.0406901	phosphorylase family protein /// phosphorylase family protein
267266_at	-0.76537	0.000386075	0.0406901	NRAMP metal ion transporter 3 (NRAMP3)
250828_at	0.779011	0.000391036	0.040795	expressed protein
256060_at	-1.02357	0.000405205	0.0417787	CONSTANS-like protein-related
267349_at	0.688538	0.0004033	0.0417787	60S acidic ribosomal protein P0 (RPP0A)
253764_s_at	-0.628899	0.000419273	0.0427295	casein kinase, putative /// casein kinase, putative
266316_at	0.633065	0.000418257	0.0427295	harpin-induced protein-related / HIN1-related / harpin-responsive protein-related
250942_at	1.13511	0.000426812	0.0428549	legume lectin family protein
259318_at	-0.626647	0.000427796	0.0428549	early-responsive to dehydration protein-related / ERD protein-related
267015_at	-0.650994	0.000424704	0.0428549	SAC3/GANP family protein
246821_at	0.882225	0.000431842	0.0430159	calmodulin-binding protein
256329_at	-0.727201	0.000438026	0.0433867	expressed protein
252417_at	1.20142	0.000445274	0.0438583	calcium-binding EF hand family protein
262646_at	-0.768445	0.000458566	0.0449165	aspartate aminotransferase, cytoplasmic isozyme 2 / transaminase A (ASP4)
257985_at	-1.09829	0.000463741	0.0449242	transcription factor jumonji (jmjC) domain-containing protein
265993_at	0.821946	0.000463659	0.0449242	pseudogene, leucine rich repeat protein family
246246_at	0.617681	0.000470218	0.0450566	pentatricopeptide (PPR) repeat-containing protein
266534_at	-0.679561	0.000468653	0.0450566	RNA recognition motif (RRM)-containing protein
248779_at	-0.615566	0.000484227	0.0458261	acetyl-CoA C-acyltransferase, putative / 3-ketoacyl-CoA thiolase, putative
266158_at	-0.790465	0.000484642	0.0458261	ABC transporter family protein
266791_at	-0.714767	0.000486046	0.0458261	zinc finger (C3HC4-type RING finger) family protein
266578_at	-0.663485	0.000489327	0.04589	cinnamoyl-CoA reductase-related
266821_at	0.620841	0.000494996	0.0461761	ethylene-responsive element-binding protein, putative
245046_at	-0.640884	0.000506792	0.0462825	xanthine/uracil permease family protein
248710_at	-0.611955	0.000509263	0.0462825	expressed protein
253181_at	0.657371	0.000504758	0.0462825	amino acid transporter family protein
255521_at	-0.622143	0.000503041	0.0462825	sucrose synthase, putative / sucrose-UDP glucosyltransferase, putative
259865_at	-0.754556	0.000499214	0.0462825	casein kinase, putative
246464_at	-0.828896	0.000512116	0.0463031	NADP-dependent oxidoreductase, putative
264636_at	0.932098	0.000518955	0.0466821	expressed protein
252102_at	-0.595744	0.000523291	0.0468332	dehydrin xero2 (XERO2) / low-temperature-induced protein LTI30 (LTI30)
247477_at	-0.700028	0.000546435	0.0482039	invertase/pectin methylesterase inhibitor family protein
249058_at	-0.971179	0.00054333	0.0482039	disease resistance protein (TIR-NBS-LRR class), putative
263209_at	0.627961	0.000546808	0.0482039	expressed protein
245692_at	1.09193	0.000570286	0.0484512	basic helix-loop-helix (bHLH) family protein
249202_at	-0.693752	0.000574346	0.0484512	cytochrome P450 family protein
249205_at	-0.849517	0.000571835	0.0484512	pentacyclic triterpene synthase, putative
250221_at	-0.657405	0.000552947	0.0484512	protoporphyrinogen oxidase, putative
257101_at	0.828179	0.000565375	0.0484512	disease resistance family protein
258990_at	-0.641161	0.000568754	0.0484512	D-alanine--D-alanine ligase family
262260_at	-0.652561	0.000571334	0.0484512	Bet v I allergen family protein
265398_at	-0.587934	0.000559138	0.0484512	natC N(alpha)-terminal acetyltransferase, Mak10 subunit family protein
266439_s_at	-0.612434	0.000555404	0.0484512	dehydration-responsive family protein
262712_at	-0.610838	0.000580079	0.0486358	mercaptopyruvate sulfurtransferase (MST2) (RDH2)
266225_at	-0.605703	0.000582051	0.0486358	mitochondrial import inner membrane translocase subunit Tim17/Tim22/Tim23 family protein
245449_at	-0.683299	0.000588471	0.048766	---
265454_at	-0.755253	0.000589142	0.048766	transcriptional factor B3 family protein / auxin-responsive factor AUX/IAA-related
255110_at	0.667283	0.000595882	0.0490935	peroxidase, putative
250248_at	0.634346	0.000610487	0.0496014	sugar transporter family protein
257919_at	0.796821	0.000607726	0.0496014	myb family transcription factor (MYB15)
261034_s_at	0.907847	0.000606139	0.0496014	ATP phosphoribosyltransferase -related /// ATP phosphoribosyltransferase -related /// ATP phosphoribosyltransferase -related /// ATP phosphoribosyltransferase -related
247854_at	-0.699333	0.00062756	0.0496099	expressed protein
248900_at	-0.58243	0.000621104	0.0496099	expressed protein
249333_at	0.594944	0.000629947	0.0496099	GDSL-motif lipase/hydrolase family protein
260973_at	-0.725272	0.000629711	0.0496099	bZIP protein
263800_at	0.901862	0.000617011	0.0496099	ankyrin repeat family protein
264525_at	-0.616383	0.000626404	0.0496099	branched-chain amino acid aminotransferase 1 / branched-chain amino acid transaminase 1 (BCAT1)
266296_at	-0.609622	0.000630289	0.0496099	glutathione S-transferase, putative
250245_at	-0.884057	0.000642189	0.050322	alpha-N-acetylglucosaminidase family / NAGLU family
251347_at	-0.60961	0.000646362	0.0504248	glycosyl hydrolase family protein 85
249026_at	-0.710193	0.000654698	0.0508502	expressed protein
246786_at	-0.735263	0.00068569	0.0510353	aminotransferase class IV family protein
248081_at	-0.649111	0.000688884	0.0510353	hydroxyproline-rich glycoprotein family protein
248683_at	0.659643	0.00068802	0.0510353	protease inhibitor/seed storage/lipid transfer protein (LTP) family protein
249053_at	-0.587489	0.000672739	0.0510353	FAD-binding domain-containing protein
249203_at	-0.646878	0.000687821	0.0510353	cytochrome P450 71A16, putative (CYP71A16)
249364_at	1.19722	0.000682788	0.0510353	DC1 domain-containing protein
259244_at	-0.650203	0.000684472	0.0510353	zinc finger (B-box type) family protein
260220_at	0.582884	0.000681972	0.0510353	myb family transcription factor (cY13)
260744_at	0.679936	0.000683118	0.0510353	expressed protein
263438_at	-0.580374	0.000677334	0.0510353	copper-binding family protein
266053_at	-0.598485	0.000688924	0.0510353	HEAT repeat-containing protein
246403_at	-0.602758	0.000712245	0.051111	pectinacetylesterase, putative
249051_at	0.634381	0.0007085	0.051111	FAD-binding domain-containing protein
250793_at	-0.687722	0.000708184	0.051111	oxidoreductase, 2OG-Fe(II) oxygenase family protein
252350_at	-0.58951	0.000699087	0.051111	ataxia-telangiectasia mutated protein (Atm)
253525_at	0.625778	0.000693672	0.051111	expressed protein
254035_at	-0.683505	0.000713137	0.051111	phosphatidylserine decarboxylase, putative
256302_at	-0.620522	0.000710192	0.051111	UbiE/COQ5 methyltransferase family protein
258252_at	0.753958	0.000700161	0.051111	glycoside hydrolase family 28 protein / polygalacturonase (pectinase) family protein
245113_at	-0.63328	0.000720692	0.0511188	expressed protein
252661_at	0.924801	0.000726997	0.0511188	expressed protein
253268_s_at	-0.597364	0.000730314	0.0511188	UDP-glucoronosyl/UDP-glucosyl transferase family protein /// UDP-glucoronosyl/UDP-glucosyl transferase family protein
254819_at	0.868119	0.000728768	0.0511188	protease inhibitor/seed storage/lipid transfer protein (LTP) family protein
263344_at	-0.599402	0.000730641	0.0511188	scramblase-related
266516_at	-0.593975	0.000717872	0.0511188	glutaredoxin family protein
258656_at	-0.56968	0.000740996	0.0516383	Ras-related GTP-binding protein, putative
249346_at	0.649937	0.000751314	0.0521513	lysine and histidine specific transporter, putative
254738_at	-0.691999	0.000760289	0.0523838	glycine-rich RNA-binding protein, putative
257325_at	-0.640688	0.000760606	0.0523838	---
254433_at	-0.80295	0.00077217	0.0525642	subtilase family protein
255111_at	0.673993	0.000771922	0.0525642	peroxidase, putative
258563_at	-0.904174	0.000771254	0.0525642	long-chain-fatty-acid--CoA ligase / long-chain acyl-CoA synthetase (LACS6)
258100_at	1.09334	0.000789834	0.0535599	MATE efflux family protein
257735_at	0.575483	0.000800478	0.0540737	pectate lyase family protein
245764_s_at	-0.600568	0.000813243	0.0547263	transducin family protein / WD-40 repeat family protein /// transducin family protein / WD-40 repeat family protein
246281_at	-0.568494	0.000821868	0.0548877	nicotinate phosphoribosyltransferase family protein / NAPRTase family protein
256324_at	-0.558962	0.000820102	0.0548877	MATE efflux family protein
249979_s_at	-0.59949	0.000831602	0.0553282	inosine-uridine preferring nucleoside hydrolase family protein /// inosine-uridine preferring nucleoside hydrolase family protein
262226_at	-0.650667	0.000842298	0.0557574	senescence-associated protein-related
262433_s_at	-0.637376	0.000844378	0.0557574	RNA-binding protein 47 (RBP47), putative /// RNA-binding protein 47 (RBP47), putative
254314_at	0.677913	0.000850159	0.0557984	protease inhibitor/seed storage/lipid transfer protein (LTP) family protein
255821_at	-0.586579	0.000854108	0.0557984	initiator tRNA phosphoribosyl transferase family protein
259633_at	-0.768169	0.000855481	0.0557984	haloacid dehalogenase-like hydrolase family protein
263673_at	-0.630894	0.000857657	0.0557984	expressed protein
252570_at	-0.684826	0.000861483	0.0558412	isovaleryl-CoA-dehydrogenase (IVD)
247348_at	-1.03067	0.000872414	0.0560256	beta-galactosidase, putative / lactase, putative
255142_at	-0.587985	0.000868684	0.0560256	L-ascorbate peroxidase, stromal (sAPX)
265974_at	-0.549338	0.00087386	0.0560256	non-LTR retrotransposon family (LINE)
263184_at	-1.19052	0.000877882	0.0560795	UDP-glucose transferase (UGT75B2)
250359_at	-0.607382	0.000890013	0.0562431	endonuclease/exonuclease/phosphatase family protein
260116_at	1.17918	0.00088969	0.0562431	avirulence-responsive protein / avirulence induced gene (AIG1)
266514_at	-0.667961	0.000887551	0.0562431	zinc finger (B-box type) family protein
257146_at	-0.766261	0.000895876	0.0564114	DNA-binding bromodomain-containing protein
255743_at	-0.692098	0.00090423	0.0567348	metallo-beta-lactamase family protein
264758_at	0.624588	0.000915364	0.0572297	F-box family protein
250786_at	-0.868843	0.000921706	0.0574226	exonuclease family protein
261674_at	-0.616755	0.000928366	0.0574578	ketose-bisphosphate aldolase class-II family protein
265561_s_at	-0.7178	0.000928789	0.0574578	glycine-rich protein /// glycine-rich protein
252991_at	-0.773924	0.000949826	0.0575477	protein kinase family protein
259148_at	-0.552341	0.000941542	0.0575477	anion-transporting ATPase family protein
259990_s_at	-0.627404	0.000948652	0.0575477	F-box family protein (FKF1) / adagio 3 (ADO3) /// F-box family protein (FKF1) / adagio 3 (ADO3)
263901_at	-0.690092	0.000943862	0.0575477	zinc finger (AN1-like) family protein
266163_at	-0.61866	0.000940037	0.0575477	expressed protein
266419_at	-0.609211	0.00094893	0.0575477	annexin 3 (ANN3)
250074_at	-0.573391	0.000959124	0.057772	UTP--glucose-1-phosphate uridylyltransferase, putative / UDP-glucose pyrophosphorylase, putative / UGPase, putative
267101_at	0.576494	0.000960081	0.057772	peroxidase, putative
254333_at	0.662336	0.000972188	0.0582198	sterol desaturase family protein
256596_at	1.05518	0.000974128	0.0582198	AAA-type ATPase family protein
247668_at	-0.636599	0.000988929	0.0583394	pseudo-response regulator 3 (APRR3)
249927_at	-0.748109	0.000989365	0.0583394	glucose-1-phosphate adenylyltransferase large subunit 1 (APL1) / ADP-glucose pyrophosphorylase (ADG2)
252136_at	1.58795	0.000981115	0.0583394	calmodulin-related protein, putative
257100_at	0.930875	0.000987683	0.0583394	disease resistance family protein
252853_at	-0.56117	0.00100614	0.0589342	immunophilin, putative / FKBP-type peptidyl-prolyl cis-trans isomerase, putative
254869_at	1.12841	0.0010041	0.0589342	protein kinase family protein
254744_at	-0.538103	0.00101287	0.0591321	TMS membrane family protein / tumour differentially expressed (TDE) family protein
245415_at	-0.687218	0.00101698	0.0591763	agenet domain-containing protein
246951_at	-0.608898	0.00102773	0.0596052	expressed protein
246601_at	-0.747235	0.00104508	0.0596303	copper amine oxidase, putative
253522_at	-0.636938	0.00104252	0.0596303	ChaC-like family protein
256021_at	-0.535578	0.00104252	0.0596303	meprin and TRAF homology domain-containing protein / MATH domain-containing protein
259304_at	-0.65518	0.00103712	0.0596303	nucleotide repair protein, putative
265847_at	0.585938	0.00103943	0.0596303	expressed protein
262312_at	-0.632484	0.001049	0.0596612	Bet v I allergen family protein
247136_at	-1.29205	0.00109051	0.0617521	senescence-associated family protein
248728_at	-0.663779	0.00109929	0.0617521	cytochrome P450 family protein
255595_at	0.581259	0.00109641	0.0617521	chitinase, putative
261956_at	-0.885952	0.00109978	0.0617521	short-chain dehydrogenase/reductase (SDR) family protein
264898_at	0.699057	0.00110651	0.0619327	invertase/pectin methylesterase inhibitor family protein
250194_at	-0.571997	0.00111938	0.0624548	expressed protein
253345_at	-0.844561	0.00113142	0.0629275	---
258972_at	0.855461	0.00113973	0.0631905	yrdC family protein
246829_at	-0.638709	0.00115155	0.0634467	glycoside hydrolase starch-binding domain-containing protein
253049_at	-0.524108	0.00114887	0.0634467	expressed protein
265119_at	-0.559088	0.00116113	0.0637754	flavin-containing monooxygenase family protein / FMO family protein
246595_at	-0.517746	0.00120324	0.0649246	formate dehydrogenase (FDH)
247360_at	-0.646922	0.0012034	0.0649246	cytochrome P450, putative
249393_at	0.536866	0.00119147	0.0649246	disease resistance family protein
249628_at	-0.749275	0.00118906	0.0649246	tropomyosin-related
251003_at	-0.611973	0.00120415	0.0649246	expressed protein
258981_at	-0.616501	0.00119765	0.0649246	expressed protein
256017_at	-0.716381	0.00122935	0.0660811	expressed protein
249914_at	-0.61975	0.00124005	0.0664539	aspartyl protease family protein
248984_at	-0.6988	0.00125971	0.0667688	DNA-directed RNA polymerase, putative
253453_at	-0.734364	0.0012556	0.0667688	protein phosphatase 2C, putative / PP2C, putative
257899_at	-0.632193	0.00125509	0.0667688	ABC transporter family protein
267152_at	-0.530685	0.00126107	0.0667688	ATP synthase protein I -related
249545_at	-0.622683	0.00126675	0.0668684	MATE efflux family protein
260475_at	-0.554957	0.00127572	0.0669636	serine carboxypeptidase S10 family protein
262746_at	-0.691922	0.00127615	0.0669636	MutT/nudix family protein
266905_at	-0.525224	0.00128101	0.0670193	katanin, putative
259550_at	0.841089	0.00129846	0.0677313	arabinogalactan-protein (AGP5)
244929_at	0.569423	0.00130577	0.0679118	---
253740_at	-0.687294	0.00131388	0.0679325	pfkB-type carbohydrate kinase family protein
257312_at	-0.599847	0.00131067	0.0679325	MATE efflux family protein
246436_at	-0.562865	0.0013341	0.0681755	LUC7 N_terminus domain-containing protein
255856_at	0.51264	0.00133876	0.0681755	protein kinase-related
259768_at	-0.539791	0.00132567	0.0681755	stress-responsive protein, putative
261821_at	-0.671159	0.00134178	0.0681755	thioredoxin family protein
265221_s_at	0.630247	0.00133466	0.0681755	glutamate decarboxylase, putative /// glutamate decarboxylase, putative
265853_at	0.582898	0.00133908	0.0681755	zinc finger (C3HC4-type RING finger) family protein
252171_at	-0.524736	0.00135916	0.0682719	transducin family protein / WD-40 repeat family protein
259577_at	-0.505406	0.00135904	0.0682719	ATP-dependent protease La (LON) domain-containing protein
261394_at	0.533039	0.0013575	0.0682719	wall-associated kinase, putative
264526_at	-0.510065	0.00135449	0.0682719	calcium-transporting ATPase 3, endoplasmic reticulum-type (ACA6) (ECA3)
249606_at	-0.767038	0.00138438	0.0686779	myb family transcription factor
249999_at	-0.620646	0.00137693	0.0686779	lipase class 3 family protein
251348_at	-0.512679	0.00137893	0.0686779	glycosyl hydrolase family protein 85
254150_at	-0.576406	0.00138126	0.0686779	phosphorylase family protein
267364_at	-0.526758	0.00138672	0.0686779	expressed protein
247573_at	0.94501	0.00140227	0.0692091	transferase family protein
257682_at	-0.511099	0.0014053	0.0692091	hypothetical protein
257978_at	-0.523228	0.00141308	0.0693985	protein kinase family protein
245404_at	-0.530632	0.00142899	0.0699849	tRNA/rRNA methyltransferase (SpoU) family protein
256565_at	-0.536781	0.00143712	0.0701881	hypothetical protein
260135_at	0.558627	0.00144393	0.0703259	calmodulin-related protein, putative
258033_at	-0.541529	0.00145052	0.0704523	ABC transporter family protein
256244_at	-0.517325	0.00147235	0.0713161	sulfate transporter family protein
254805_at	0.536612	0.00147674	0.0713327	protease inhibitor/seed storage/lipid transfer protein (LTP) family protein
248913_at	-0.520556	0.00152082	0.0717756	transducin family protein / WD-40 repeat family protein
252131_at	1.04423	0.00152255	0.0717756	AAA-type ATPase family protein
253994_at	-0.527452	0.00151902	0.0717756	protein phosphatase 2C ABI1 / PP2C ABI1 / abscisic acid-insensitive 1 (ABI1)
259839_at	-0.518446	0.00149765	0.0717756	proton-dependent oligopeptide transport (POT) family protein
261212_at	-0.561425	0.00151046	0.0717756	MutT/nudix family protein
262756_at	-0.516629	0.00150613	0.0717756	transporter-related
262914_at	-0.506052	0.00149898	0.0717756	auxin-responsive factor (ARF1)
263558_at	-0.526111	0.00151579	0.0717756	SEC14 cytosolic factor family protein / phosphoglyceride transfer family protein
267556_at	-0.67551	0.00151086	0.0717756	beta-galactosidase, putative / lactase, putative
266827_at	-0.613096	0.00153059	0.0719621	serine carboxypeptidase S10 family protein
266689_at	-0.651275	0.00153878	0.0721105	RNA-dependent RNA polymerase family protein
267367_at	0.502594	0.00154192	0.0721105	expressed protein
262484_at	-0.614662	0.00157112	0.0732816	SWIRM domain-containing protein / DNA-binding family protein
245713_at	-0.622671	0.00158605	0.0737828	S-adenosyl-L-methionine:carboxyl methyltransferase family protein
254578_at	-0.529266	0.00159155	0.0738437	pectinacetylesterase, putative
248579_at	-0.505461	0.00159812	0.073865	mitotic checkpoint family protein
258235_at	0.518329	0.0016083	0.073865	alternative oxidase 1c, mitochondrial (AOX1C)
261324_at	-0.692966	0.00160564	0.073865	expressed protein
266809_at	-0.535243	0.00160877	0.073865	heat shock protein-related
258139_at	-0.576215	0.00162229	0.0741331	heat shock transcription factor family protein
260239_at	0.509541	0.00162302	0.0741331	leucine-rich repeat transmembrane protein kinase, putative
245296_at	0.843968	0.00164133	0.0747759	oligopeptide transporter OPT family protein
249928_at	0.647999	0.0016479	0.0748818	CCR4-NOT transcription complex protein, putative
260549_at	-0.743599	0.00166371	0.0754057	trypsin inhibitor, putative
249867_at	0.591829	0.00167554	0.0757475	2-isopropylmalate synthase 2 (IMS2)
262086_at	0.490016	0.00168434	0.0759503	GTP-binding protein-related
253145_at	-0.639528	0.00169734	0.075954	expressed protein
259599_at	-0.538711	0.00169353	0.075954	serine carboxypeptidase S10 family protein
266277_at	-0.497704	0.00168967	0.075954	tropinone reductase, putative / tropine dehydrogenase, putative
246768_at	-0.563303	0.0017229	0.0769024	expressed protein
245215_at	-0.482174	0.00174895	0.0769863	GDSL-motif lipase/hydrolase family protein
247525_at	-0.563928	0.00173312	0.0769863	ABI3-interacting protein 1 (AIP1)
248790_at	-0.567579	0.00174862	0.0769863	major intrinsic family protein / MIP family protein
252208_at	-0.55774	0.00174966	0.0769863	expressed protein
253044_at	0.565717	0.00174097	0.0769863	expressed protein
262062_s_at	-0.594876	0.00175098	0.0769863	tubulin family protein /// tubulin family protein
264166_at	-0.683357	0.00175537	0.0769873	meprin and TRAF homology domain-containing protein / MATH domain-containing protein
251873_at	-0.671605	0.00176836	0.0773116	zinc finger protein-related / D111/G-patch domain-containing protein / RNA recognition motif (RRM)-containing protein
256589_at	-2.11849	0.00177206	0.0773116	cytochrome P450 family protein
259021_at	0.499652	0.00177592	0.0773116	formin homology 2 domain-containing protein / FH2 domain-containing protein
254232_at	-0.747737	0.00180548	0.0780207	coronatine-responsive tyrosine aminotransferase / tyrosine transaminase
254361_at	-0.482101	0.00180412	0.0780207	expressed protein
259737_at	0.555762	0.00180212	0.0780207	long-chain-fatty-acid--CoA ligase, putative / long-chain acyl-CoA synthetase, putative
249821_at	-0.744276	0.00181764	0.0782787	polynucleotide adenylyltransferase family protein
254820_s_at	-0.638271	0.00182968	0.0782787	protease inhibitor/seed storage/lipid transfer protein (LTP) family protein /// protease inhibitor/seed storage/lipid transfer protein (LTP) family protein
256657_at	-0.549046	0.00183365	0.0782787	transducin family protein / WD-40 repeat family protein
258897_at	0.550315	0.00182865	0.0782787	expressed protein
262563_at	-0.521908	0.00182034	0.0782787	somatic embryogenesis receptor-like kinase 2 (SERK2)
247312_at	-0.625337	0.00186635	0.0783468	copine-related
247508_at	-0.500577	0.00184643	0.0783468	transcriptional factor B3 family protein / auxin-responsive factor, putative (ARF1)
249477_s_at	0.653065	0.00186152	0.0783468	germin-like protein, putative /// germin-like protein, putative
256940_at	-1.06621	0.00184863	0.0783468	expressed protein
260030_at	0.533537	0.00186336	0.0783468	bZIP transcription factor family protein
263542_at	-0.495108	0.00185099	0.0783468	transport protein, putative
264960_at	0.706702	0.00185574	0.0783468	proline-rich extensin-like family protein
267509_at	-1.13887	0.00187396	0.0784792	MADS-box protein (AGL20)
249691_at	-0.473962	0.00188072	0.0785759	peptide chain release factor, putative
264850_at	-0.544502	0.0018866	0.078635	pantothenate kinase-related
245722_at	-0.509388	0.00189752	0.078718	sec34-like family protein
253887_at	0.493095	0.00189589	0.078718	oligopeptide transporter OPT family protein
260259_at	0.481538	0.00190693	0.0789227	esterase/lipase/thioesterase family protein
247564_at	-0.598004	0.00191677	0.0789591	DEAD box RNA helicase, putative
254120_at	0.673976	0.00191477	0.0789591	mitochondrial substrate carrier family protein
245745_at	-0.645928	0.00192241	0.0789595	plastid-lipid associated protein PAP / fibrillin family protein
264486_at	-0.549495	0.00192573	0.0789595	chromatin protein family
245736_at	-0.670492	0.00194317	0.0794898	protease inhibitor, putative (DR4)
264835_at	-0.57312	0.00195026	0.079595	secretory carrier membrane protein (SCAMP) family protein
245211_at	-0.575384	0.00196205	0.0798133	exocyst complex component Sec10-related
246062_at	-0.595476	0.00197372	0.0798133	armadillo/beta-catenin repeat family protein / BTB/POZ domain-containing protein
248934_at	0.55325	0.001973	0.0798133	protein kinase family protein
263807_at	0.543557	0.0019664	0.0798133	indole-3-glycerol phosphate synthase (IGPS)
246998_at	0.526673	0.00197927	0.0798546	expressed protein
249861_at	0.55371	0.00204013	0.0801156	expressed protein
250155_at	0.59269	0.00202381	0.0801156	bHLH family protein
252552_at	-0.468483	0.00202946	0.0801156	expressed protein
254271_at	0.994316	0.00200324	0.0801156	protein kinase family protein
254377_at	-0.940914	0.00200464	0.0801156	subtilase family protein
254512_at	-0.534487	0.00203666	0.0801156	terpene synthase/cyclase family protein
256099_at	0.695357	0.00201468	0.0801156	cytochrome P450 family protein
256383_at	-0.548346	0.00204027	0.0801156	glycine-rich protein
256633_at	0.668179	0.00199502	0.0801156	galactinol synthase, putative
257519_at	-0.582465	0.00202147	0.0801156	RNA recognition motif (RRM)-containing protein
257763_s_at	1.07239	0.00203413	0.0801156	disease resistance family protein /// disease resistance family protein
259707_at	-0.590815	0.00201543	0.0801156	L-ascorbate peroxidase, thylakoid-bound (tAPX)
259292_at	-0.640135	0.00205784	0.0806263	expressed protein
254225_at	-0.490316	0.00206931	0.0807168	major latex protein-related / MLP-related
262246_at	-0.58024	0.002065	0.0807168	argonaute protein (AGO1)
249340_at	-0.558393	0.00209316	0.080754	expressed protein
251032_at	-0.480456	0.00209222	0.080754	homeodomain protein (BELLRINGER)
257824_at	-0.602944	0.00209083	0.080754	auxin-responsive family protein
263539_at	0.55378	0.00208036	0.080754	aminotransferase, putative
265611_at	0.467906	0.00207844	0.080754	expressed protein
256563_at	-0.605215	0.00211094	0.0810849	expressed protein
259803_at	-0.468536	0.00210821	0.0810849	SEC14 cytosolic factor family protein / phosphoglyceride transfer family protein
266353_at	-1.23147	0.00212755	0.0815454	major latex protein-related / MLP-related
247828_at	-0.526727	0.00213318	0.0815839	expressed protein
247216_at	-0.478949	0.00214236	0.0817576	4-alpha-glucanotransferase, putative / disproportionating enzyme, putative
254057_at	-0.461684	0.00216575	0.0824714	expressed protein
265965_at	-0.470201	0.00217381	0.0826001	arginine biosynthesis protein ArgJ family
248267_at	-0.592449	0.00218429	0.08282	glutamate synthase (NADH), chloroplast, putative
246340_s_at	0.502798	0.00219281	0.0829644	S-adenosyl-L-methionine:carboxyl methyltransferase family protein /// S-adenosyl-L-methionine:carboxyl methyltransferase family protein
262695_at	-0.645063	0.00219874	0.0830106	vacuolar protein sorting-associated protein 35 family protein / VPS35 family protein
262452_at	-0.517862	0.00220821	0.0831901	expressed protein
263536_at	0.747952	0.00221789	0.0833533	WRKY family transcription factor
267565_at	0.509857	0.002222	0.0833533	cytochrome P450 71A12, putative (CYP71A12)
267310_at	-0.467524	0.00222686	0.0833584	leucine-rich repeat family protein
260042_at	-0.528764	0.00223211	0.0833779	membrane protein, putative
253190_at	-0.536921	0.00225603	0.0840931	Nucleotide-sugar transporter/ sugar porter
247615_at	0.652859	0.00228921	0.0843655	zinc finger (C3HC4-type RING finger) family protein
249379_at	0.500376	0.00227676	0.0843655	expressed protein
250073_at	-0.465026	0.00226833	0.0843655	rubredoxin family protein
254355_at	-0.759645	0.00229069	0.0843655	ribosomal protein L7Ae/L30e/S12e/Gadd45 family protein
264257_at	-0.673293	0.00229683	0.0843655	RNA recognition motif (RRM)-containing protein
265188_at	-0.504994	0.00228032	0.0843655	aldehyde dehydrogenase, mitochondrial (ALDH3)
267645_at	-0.611382	0.00229312	0.0843655	glycosyl hydrolase family 1 protein
246324_at	-0.829985	0.00231636	0.084906	arginine/serine-rich protein, putative (SR45)
246602_at	-0.58059	0.00232149	0.0849173	copper amine oxidase, putative
258038_at	-0.56097	0.0023442	0.0855028	glycolipid transfer protein-related
260650_at	-0.576398	0.00234719	0.0855028	tobamovirus multiplication protein 2B (TOM2B)
247307_at	-0.45496	0.00235897	0.085578	UVB-resistance protein (UVR8)
262085_at	0.634392	0.00235702	0.085578	expressed protein
261684_at	1.39574	0.00240228	0.0869703	expressed protein
259133_at	-0.799904	0.00241766	0.0873478	sugar transporter, putative
247301_at	-0.609507	0.00243219	0.0876932	DNA topoisomerase III alpha, putative
255543_at	-0.756368	0.00244686	0.0880419	tolB protein-related
263829_at	0.511042	0.00246003	0.0883357	expressed protein
253506_at	0.455207	0.00248103	0.0889087	expressed protein
251730_at	0.485062	0.00250595	0.0892694	N2,N2-dimethylguanosine tRNA methyltransferase family protein
257834_at	-0.450441	0.00250629	0.0892694	glycosyl hydrolase family 38 protein
267436_at	0.50157	0.00249692	0.0892694	light-responsive receptor protein kinase / senescence-responsive receptor-like serine/threonine kinase, putative (SIRK)
260804_at	1.13801	0.00254125	0.089903	VQ motif-containing protein
261606_at	-0.912501	0.00253238	0.089903	peroxidase, putative
264648_at	0.638959	0.00254447	0.089903	luminal binding protein 3 (BiP-3) (BP3)
265991_at	-0.45135	0.00253485	0.089903	DNA-directed RNA polymerase, chloroplast (RPOPT)
247713_at	0.496473	0.00255546	0.090085	hypothetical protein
248502_at	-0.451234	0.00255984	0.090085	zinc finger (MYND type) family protein
253073_at	-0.824496	0.00257045	0.0901713	cytochrome P450, putative
256772_at	-0.511848	0.00257252	0.0901713	beta-galactosidase, putative / lactase, putative
248850_at	-0.454484	0.00258936	0.0902235	DNA-binding bromodomain-containing protein
251336_at	0.650846	0.00258333	0.0902235	BON1-associated protein 1 (BAP1)
254715_at	-0.604246	0.00258462	0.0902235	lipase class 3 family protein
257949_at	-0.572055	0.00260211	0.0904889	UDP-glucoronosyl/UDP-glucosyl transferase family protein
247101_at	-0.453426	0.00261755	0.0906976	aldose 1-epimerase family protein
254200_at	0.473574	0.0026184	0.0906976	expressed protein
256799_at	-0.46894	0.00262833	0.0907535	expressed protein
266010_at	0.593509	0.00263031	0.0907535	zinc finger (C2H2 type) family protein (ZAT11)
256874_at	0.827821	0.00265861	0.0915506	cytochrome P450 71B36, putative (CYP71B36)
248727_at	-0.746285	0.00267196	0.0916525	cytochrome P450 family protein
258787_at	0.539767	0.00267044	0.0916525	U-box domain-containing protein
249925_at	-0.490607	0.00268291	0.0918494	carbohydrate kinase family
246038_s_at	-0.54726	0.0027329	0.0920799	MutT/nudix family protein /// MutT/nudix family protein
249918_at	0.715923	0.00271876	0.0920799	expressed protein
256419_at	-0.48761	0.00273665	0.0920799	RNA recognition motif (RRM)-containing protein
257322_at	-0.47217	0.00273059	0.0920799	---
258353_s_at	-0.526566	0.0027016	0.0920799	oligopeptide transporter OPT family protein /// oligopeptide transporter OPT family protein
260238_at	-0.602359	0.00270387	0.0920799	ABA-responsive protein (HVA22a)
260372_at	-0.550011	0.0027254	0.0920799	phosphoribulokinase/uridine kinase family protein
261934_at	-0.514963	0.00270778	0.0920799	UDP-glucoronosyl/UDP-glucosyl transferase family protein
265660_at	0.601916	0.00273575	0.0920799	leucine-rich repeat family protein
246886_at	-0.450188	0.00275955	0.0921471	chloride channel protein (CLC-d)
248391_at	-0.472601	0.00275944	0.0921471	TraB protein-related
258208_at	-0.443645	0.00275934	0.0921471	dihydrolipoamide S-acetyltransferase, putative
263284_at	-0.470885	0.00274785	0.0921471	integral membrane family protein
255760_at	-0.443082	0.00278519	0.0928273	vacuolar-type H+-translocating inorganic pyrophosphatase, putative
245998_at	0.453181	0.00280545	0.092926	sucrose synthase / sucrose-UDP glucosyltransferase (SUS1)
258863_at	-0.54564	0.0027958	0.092926	DEAD/DEAH box helicase carpel factory-related
260820_at	-0.501936	0.00281076	0.092926	leucine-rich repeat transmembrane protein kinase, putative
262373_at	-1.46743	0.00279937	0.092926	expressed protein
265118_at	-0.501012	0.00281677	0.092926	beta-fructosidase (BFRUCT3) / beta-fructofuranosidase / invertase, vacuolar
266194_at	-0.47528	0.00281977	0.092926	tetratricopeptide repeat (TPR)-containing protein
263594_at	-0.733799	0.00286745	0.094219	purple acid phosphatase (PAP7)
266279_at	-0.465707	0.0028697	0.094219	tropinone reductase, putative / tropine dehydrogenase, putative
247885_at	-0.533956	0.00289382	0.0943869	expressed protein
256169_at	0.439849	0.00290668	0.0943869	leucine-rich repeat protein kinase, putative
257795_at	0.447155	0.00288655	0.0943869	hypothetical protein
264321_at	-0.443521	0.00289659	0.0943869	expressed protein
264433_at	-0.554793	0.00288724	0.0943869	glycosyl hydrolase family 1 protein
266372_at	-0.620518	0.00290693	0.0943869	two-component responsive regulator / response reactor 3 (RR3)
246285_at	-0.656023	0.00291296	0.0944087	expressed protein
247723_at	-0.499275	0.00295975	0.0945531	protein phosphatase 2C, putative / PP2C, putative
248369_at	-0.435387	0.00299225	0.0945531	arginine/serine-rich splicing factor RSP41 (RSP41)
249675_at	-0.43747	0.00294064	0.0945531	jacalin lectin family protein
251626_at	-0.466423	0.0029469	0.0945531	UDP-GlcNAc:dolichol phosphate N-acetylglucosamine-1-phosphate transferase, putative
253579_at	0.541047	0.00297342	0.0945531	serine carboxypeptidase S10 family protein
254926_at	0.583622	0.0029821	0.0945531	1-aminocyclopropane-1-carboxylate synthase 6 / ACC synthase 6 (ACS6)
256425_at	0.486109	0.00296856	0.0945531	disease resistance protein (CC-NBS-LRR class), putative
257078_at	-0.503471	0.00299203	0.0945531	protein kinase, putative
259298_at	0.721575	0.00293888	0.0945531	disease resistance family protein
259511_at	-0.513211	0.0029551	0.0945531	superoxide dismutase copper chaperone, putative
260343_at	0.520696	0.00296491	0.0945531	pfkB-type carbohydrate kinase family protein
260688_at	-0.434789	0.00296837	0.0945531	expressed protein
260948_at	0.44418	0.00299786	0.0945531	fatty acid desaturase family protein
262324_at	0.647631	0.00299385	0.0945531	cation/hydrogen exchanger, putative (CHX16)
266526_at	-0.527214	0.00297856	0.0945531	expressed protein
250252_at	-0.46017	0.00300354	0.0945631	transporter-related
255070_at	-0.564488	0.0030095	0.094582	isoamylase, putative / starch debranching enzyme, putative
245250_at	0.48766	0.00304152	0.0946226	ethylene-responsive element-binding protein, putative
245319_at	-0.465574	0.00304217	0.0946226	expressed protein
253643_at	0.463595	0.00302689	0.0946226	expressed protein
253650_at	-0.602039	0.00304413	0.0946226	subtilase family protein
257092_at	-0.449872	0.00304836	0.0946226	forkhead-associated domain-containing protein / FHA domain-containing protein
259380_at	-0.608273	0.00304459	0.0946226	ABC transporter family protein
262919_at	-1.11794	0.00304402	0.0946226	copine-related
245744_at	-0.503505	0.00309717	0.0958003	plastid-lipid associated protein PAP / fibrillin family protein
253469_at	-0.433136	0.00309553	0.0958003	eukaryotic pantothenate kinase family protein
250437_at	-0.702046	0.00310546	0.0958074	arabinogalactan-protein (AGP4)
259875_s_at	-0.491417	0.00310827	0.0958074	12-oxophytodienoate reductase (OPR1) /// 12-oxophytodienoate reductase (OPR1)
253697_at	-0.503863	0.00311807	0.0959418	type I phosphodiesterase/nucleotide pyrophosphatase family protein
262542_at	0.620266	0.00313517	0.0962999	no apical meristem (NAM) family protein
251282_at	0.48153	0.00316634	0.0969198	AP2 domain-containing transcription factor, putative
260290_at	0.478051	0.00316561	0.0969198	amino acid transporter family protein
247246_at	0.455356	0.00317649	0.0970058	invertase/pectin methylesterase inhibitor family protein
263920_at	-0.509468	0.00318016	0.0970058	expressed protein
245079_at	0.479518	0.00321681	0.0970698	---
249065_at	-0.475135	0.00323181	0.0970698	zinc finger (CCCH-type) family protein
251959_at	-0.503304	0.0032264	0.0970698	zinc finger (C3HC4-type RING finger) family protein
253189_at	-0.512523	0.00322251	0.0970698	nucleotide-sugar transporter family protein
253553_at	-0.655854	0.00319556	0.0970698	lipoyltransferase (LIP2p)
259822_at	0.436603	0.00319687	0.0970698	myb family transcription factor (MYB20)
260337_at	0.51459	0.0032111	0.0970698	WRKY family transcription factor
266142_at	0.529671	0.00322569	0.0970698	GCN5-related N-acetyltransferase (GNAT) family protein
267226_at	-0.605823	0.00320777	0.0970698	expressed protein
259164_at	-0.429581	0.0032537	0.0975613	DNA-binding bromodomain-containing protein
247283_at	-0.466061	0.00326729	0.0976367	2-nitropropane dioxygenase family / NPD family
267319_at	-0.469257	0.00326621	0.0976367	glutathione S-conjugate ABC transporter (MRP2)
248793_at	-0.783414	0.00328648	0.0977132	MutT/nudix family protein
258856_at	-0.539444	0.00327869	0.0977132	glycerophosphoryl diester phosphodiesterase family protein
259559_at	1.54127	0.00328373	0.0977132	wall-associated kinase, putative
251942_at	-0.562836	0.00329276	0.097735	ABC transporter family protein
246660_at	-0.48431	0.00330699	0.0978975	expressed protein
264045_at	-0.454571	0.00330934	0.0978975	riboflavin biosynthesis protein, putative
262430_s_at	-0.468381	0.00332595	0.098224	expressed protein /// expressed protein
260974_at	-0.605356	0.00333495	0.0983251	leucine-rich repeat family protein / protein kinase family protein
245202_at	-0.427959	0.00334773	0.0983732	leucine-rich repeat family protein / protein kinase family protein
248891_at	0.448474	0.00334461	0.0983732	DNA replication licensing factor, putative
244943_at	-0.476313	0.00338649	0.0990275	---
246550_at	-0.504149	0.00337961	0.0990275	gibberellin-regulated family protein
254242_at	0.473833	0.00338685	0.0990275	protein kinase family protein
245911_at	-0.500329	0.00339839	0.0992003	oligosaccharyl transferase STT3 subunit family protein
250685_at	-0.447157	0.00342046	0.0993678	kinesin motor protein-related
253100_at	-0.435718	0.00342104	0.0993678	cytochrome P450 family protein
261470_at	0.614993	0.00341553	0.0993678	ERF domain protein 11 (ERF11)
259936_at	-0.502525	0.00344038	0.099742	UDP-glucose:glycoprotein glucosyltransferase, putative
261404_at	-0.439308	0.00344523	0.099742	galactosyl transferase GMA12/MNN10 family protein
251181_at	-0.431742	0.00345106	0.0997469	invertase/pectin methylesterase inhibitor family protein
249002_at	-0.581139	0.00346343	0.0999406	ribose 5-phosphate isomerase-related
261888_at	-0.526182	0.00347023	0.0999732	pseudogene, 40S ribosomal protein S12 (RPS12B)
256526_at	0.950944	0.00348287	0.100155	disease resistance protein (TIR-NBS class), putative
260527_at	-0.577423	0.00348789	0.100155	expressed protein
255266_at	-0.51592	0.00349393	0.100165	protein kinase family protein
248106_at	-0.524954	0.00352075	0.100444	SWAP (Suppressor-of-White-APricot)/surp domain-containing protein
253880_at	0.42787	0.00351288	0.100444	copper-binding protein-related
259980_at	-0.430752	0.00351611	0.100444	auxin efflux carrier family protein
255913_at	-0.456492	0.0035307	0.100565	protein kinase family protein / glycerophosphoryl diester phosphodiesterase family protein
249599_at	-0.850921	0.00355004	0.100953	S-adenosyl-L-methionine:carboxyl methyltransferase family protein
245863_s_at	-0.48885	0.00355948	0.101028	helicase domain-containing protein /// helicase domain-containing protein
246439_at	0.525818	0.00356647	0.101028	zinc finger (C3HC4-type RING finger) family protein
248418_at	-0.451984	0.00358421	0.101028	cleavage and polyadenylation specificity factor (CPSF) A subunit C-terminal domain-containing protein
256676_at	-0.469015	0.00358585	0.101028	protein tyrosine phosphatase/kinase interaction sequence protein (PTPKIS1)
258232_at	0.49352	0.0035699	0.101028	expressed protein
267612_at	-0.437219	0.00358705	0.101028	nitrate transporter (NTP2)
252092_at	-0.563617	0.00359862	0.101192	strictosidine synthase family protein
257712_at	-0.454462	0.00360869	0.101302	expressed protein
258501_at	-0.50646	0.00361402	0.101302	glycine-rich protein
263764_at	-0.454681	0.00363541	0.101578	vacuolar proton ATPase, putative
266800_at	0.608553	0.00363441	0.101578	VQ motif-containing protein
261701_at	-0.430737	0.00365659	0.102008	HAC13 protein (HAC13)
259384_at	-0.461952	0.00367256	0.102292	jacalin lectin family protein
253264_at	-0.41924	0.00368083	0.102361	protein kinase, putative
247130_at	-0.628541	0.00372408	0.102415	expressed protein
248227_at	0.538526	0.00374087	0.102415	expressed protein
251809_at	-0.503193	0.00371569	0.102415	expressed protein
252450_s_at	0.753841	0.00370819	0.102415	leucine-rich repeat transmembrane protein kinase, putative /// leucine-rich repeat transmembrane protein kinase, putative
255688_at	-0.52216	0.0037356	0.102415	DEAD/DEAH box helicase, putative
257903_at	-0.456517	0.0036959	0.102415	expressed protein
258894_at	0.476544	0.00373511	0.102415	disease resistance family protein
262110_at	-0.421758	0.00370102	0.102415	pre-mRNA splicing factor SF2 (SF2) / SR1 protein
262491_at	-0.48325	0.00370665	0.102415	preprotein translocase secA family protein
264927_at	-0.644565	0.00371784	0.102415	phosphatidylinositol 3-kinase (PI3K)
257004_s_at	-0.602924	0.00376942	0.102877	(S)-2-hydroxy-acid oxidase, peroxisomal, putative / glycolate oxidase, putative / short chain alpha-hydroxy acid oxidase, putative /// (S)-2-hydroxy-acid oxidase, peroxisomal, putative / glycolate oxidase, putative / short chain alpha-hydroxy acid oxidase, putative
263633_at	-0.454056	0.00376528	0.102877	scarecrow-like transcription factor 21 (SCL21)
263236_at	-0.497175	0.00378045	0.103019	two-component responsive regulator / response regulator 4 (ARR4)
259276_at	-0.607927	0.00382122	0.103969	peroxidase 27 (PER27) (P27) (PRXR7)
245623_s_at	-0.453134	0.00385506	0.104087	F-box family protein /// F-box family protein
246533_at	-0.428985	0.00384667	0.104087	expressed protein
251952_at	0.541611	0.00383545	0.104087	histone H2B, putative
254261_at	-0.442855	0.00384568	0.104087	beta-adaptin, putative
264900_at	-0.449268	0.00385434	0.104087	auxin efflux carrier protein, putative
252421_at	0.53539	0.003865	0.104195	chitinase, putative
265032_at	0.601619	0.0038879	0.104653	60S ribosomal protein L3 (RPL3B)
247405_at	-0.439817	0.00391329	0.104697	Rac-like GTP-binding protein (ARAC10)
258956_at	-0.459622	0.00390006	0.104697	oxygen evolving enhancer 3 (PsbQ) family protein
260023_at	0.500263	0.00390506	0.104697	gibberellin 2-oxidase / GA2-oxidase (GA2OX2)
260093_at	-0.423879	0.00390938	0.104697	serine carboxypeptidase S10 family protein
258765_at	-0.446866	0.00395938	0.105769	pectinesterase family protein
265570_at	-0.486573	0.00397493	0.106024	expressed protein
258085_at	-0.517482	0.00398244	0.106064	regulator of chromosome condensation (RCC1) family protein
263935_at	0.411169	0.00398889	0.106076	U-box domain-containing protein
266987_at	-0.497551	0.00400687	0.106393	RabGAP/TBC domain-containing protein
254779_at	-0.464823	0.00402243	0.106646	expressed protein
265900_at	-0.464659	0.00403004	0.106687	expressed protein
261872_s_at	-0.574001	0.00407724	0.107775	pliceosome associated protein-related /// pliceosome associated protein-related
258081_at	-0.423238	0.00411647	0.108649	CAAX amino terminal protease family protein
257894_at	-0.425574	0.00413036	0.108853	expressed protein
246228_at	0.418234	0.00415	0.109044	peroxidase, putative
256649_at	-0.499023	0.00414691	0.109044	SC35-like splicing factor, 30a kD (SCL30a)
251542_at	-0.454344	0.00416237	0.109044	ankyrin protein kinase, putative
262549_at	0.504609	0.00415687	0.109044	PAZ domain-containing protein / piwi domain-containing protein
246378_at	-0.589154	0.00420068	0.109498	emp24/gp25L/p24 family protein
249690_at	-0.451157	0.00418725	0.109498	expressed protein
259297_at	0.42215	0.00421064	0.109498	disease resistance family protein / LRR family protein
262824_at	-0.419187	0.00421076	0.109498	RNA-binding protein 45 (RBP45), putative
263897_at	-0.551936	0.0041973	0.109498	shikimate kinase, putative
249558_at	0.451136	0.00422584	0.109729	hypothetical protein
258083_at	0.51187	0.00423494	0.109803	expressed protein
260718_at	0.423068	0.00425235	0.110093	expressed protein
263281_at	0.468479	0.00427131	0.110125	RNA recognition motif (RRM)-containing protein
263412_at	-0.42476	0.00427233	0.110125	histone H2B, putative
266348_at	-0.893386	0.00426861	0.110125	mitogen-activated protein kinase, putative / MAPK, putative (MPK17)
245148_at	0.521093	0.00428703	0.110182	pectinesterase family protein
247702_at	0.445052	0.004281	0.110182	expressed protein
246803_at	-0.54865	0.00432514	0.11039	syntaxin 41 (SYP41) / TLG2a
250757_at	-0.413145	0.00430675	0.11039	dihydrofolate synthetase/folylpolyglutamate synthetase (DHFS/FPGS2)
254331_s_at	0.422186	0.00432551	0.11039	cytochrome P450 family protein /// cytochrome P450 family protein
255615_at	-0.556255	0.00432644	0.11039	expressed protein
265902_at	-0.610123	0.00430807	0.11039	agenet domain-containing protein
263391_at	-0.583799	0.00433862	0.110541	1,2-diacylglycerol 3-beta-galactosyltransferase, putative / monogalactosyldiacylglycerol synthase, putative / MGDG synthase, putative
248920_at	0.423913	0.00434989	0.110668	magnesium-chelatase subunit chlI, chloroplast, putative / Mg-protoporphyrin IX chelatase, putative
248353_at	0.453485	0.00436317	0.110686	cytochrome P450, putative
263073_at	-0.604319	0.00436266	0.110686	auxin efflux carrier family protein
245385_at	0.431193	0.00443838	0.110788	rapid alkalinization factor (RALF) family protein
245540_at	-0.402569	0.00445404	0.110788	ABC transporter family protein
247095_at	-0.966425	0.00444193	0.110788	dehydrin (RAB18)
247117_at	-0.422709	0.00442414	0.110788	3-hydroxyisobutyryl-coenzyme A hydrolase / CoA-thioester hydrolase (CHY1)
247605_at	0.516652	0.0044582	0.110788	TCP family transcription factor, putative
248755_at	-0.411045	0.00446772	0.110788	expressed protein
249472_at	-0.444569	0.00442168	0.110788	expressed protein
249882_at	-0.472813	0.00446244	0.110788	zinc finger (C2H2 type) family protein
251516_s_at	-0.691135	0.00444796	0.110788	expressed protein /// expressed protein
253412_at	-0.466987	0.00446115	0.110788	calcineurin B-like protein 10 (CBL10)
258826_at	-0.464535	0.00445737	0.110788	glycosyl transferase family 48 protein
262784_at	-0.784303	0.00439037	0.110788	starch excess protein (SEX1)
263276_at	-0.4345	0.00439789	0.110788	cytochrome P450 family protein
265638_at	-0.432447	0.00445556	0.110788	hypothetical protein
266561_at	0.464494	0.00445463	0.110788	defense-related protein, putative
266627_at	0.407616	0.00437872	0.110788	RNA helicase, putative
245349_at	-0.424617	0.00451984	0.111005	esterase/lipase/thioesterase family protein
246658_at	0.527511	0.00450848	0.111005	replication protein-related
250365_at	0.633834	0.00453943	0.111005	protein kinase family protein
253172_at	-0.456853	0.00450818	0.111005	heavy-metal-associated domain-containing protein / copper chaperone (CCH)-related
254001_at	0.654914	0.00449691	0.111005	expressed protein
255607_at	-0.692164	0.00452666	0.111005	acetylesterase, putative
259036_at	-0.674933	0.00452834	0.111005	laccase family protein / diphenol oxidase family protein
264102_at	-0.41811	0.00453543	0.111005	expressed protein
265501_at	-0.45606	0.00450338	0.111005	UDP-glucoronosyl/UDP-glucosyl transferase family protein
265725_at	0.731168	0.00450684	0.111005	GCN5-related N-acetyltransferase (GNAT) family protein
248799_at	0.400444	0.00456602	0.111501	ethylene-responsive element-binding factor 5 (ERF5)
265439_at	-0.491445	0.00458251	0.111749	senescence-associated family protein
259398_at	-0.48945	0.00459307	0.111852	prenylated rab acceptor (PRA1) family protein
247336_at	-0.420457	0.0046375	0.112718	VHS domain-containing protein / GAT domain-containing protein
258825_at	-0.570528	0.00464143	0.112718	GPI transamidase component PIG-S-related
266222_at	0.489627	0.00465879	0.112984	expressed protein
259548_at	-0.573391	0.00468108	0.113368	Bet v I allergen family protein
245612_at	0.417982	0.00471311	0.113898	enoyl-CoA hydratase/isomerase family protein
252896_at	0.483928	0.00471589	0.113898	cytochrome P450 family protein
260639_at	-0.586052	0.00473104	0.114108	expressed protein
258179_at	-0.429119	0.00476318	0.114726	MATE efflux family protein
253794_at	0.429418	0.00479449	0.115323	flavin-containing monooxygenase family protein / FMO family protein
256096_at	1.18167	0.00484088	0.116239	expressed protein
258582_at	0.460155	0.00485894	0.116239	germin-like protein, putative
266352_at	0.461828	0.00485722	0.116239	invertase/pectin methylesterase inhibitor family protein
267142_at	0.432462	0.00485334	0.116239	ammonium transporter 2 (AMT2)
245344_at	-0.495181	0.00488177	0.116406	F-box family protein (FBL4)
245759_at	-0.402929	0.00495529	0.116406	expressed protein
246880_s_at	-0.445507	0.00492311	0.116406	glycosyl hydrolase family 1 protein /// glycosyl hydrolase family 1 protein
247000_at	-0.589379	0.00491555	0.116406	casein kinase II alpha chain 1
247167_at	0.509672	0.004898	0.116406	F-box family protein
248558_at	-0.511231	0.0049516	0.116406	xanthine/uracil permease family protein
249812_at	-0.412216	0.00496494	0.116406	MD-2-related lipid recognition domain-containing protein / ML domain-containing protein
250382_at	-0.407747	0.0049548	0.116406	UVB-resistance protein-related / regulator of chromosome condensation (RCC1) family protein
250956_at	1.04093	0.00491228	0.116406	expressed protein
260380_at	0.750675	0.00492676	0.116406	zinc finger (B-box type) family protein
261453_at	0.426334	0.00493765	0.116406	O-methyltransferase, putative
263118_at	-0.507317	0.00494701	0.116406	methylcrotonyl-CoA carboxylase alpha chain, mitochondrial / 3-methylcrotonyl-CoA carboxylase 1 (MCCA)
263864_at	0.456239	0.00487537	0.116406	RNase Z
265444_s_at	-0.482853	0.00492762	0.116406	plasma membrane intrinsic protein 2B (PIP2B) / aquaporin PIP2.2 (PIP2.2) /// plasma membrane intrinsic protein 2B (PIP2B) / aquaporin PIP2.2 (PIP2.2)
AFFX-r2-Ec-bioC-3_at	0.393658	0.00496165	0.116406	---
247560_at	0.497418	0.0050006	0.116786	proline-rich family protein
249417_at	0.892586	0.00500124	0.116786	calcium-binding EF hand family protein
251828_at	-0.463953	0.0050143	0.116786	expressed protein
257174_at	-0.417281	0.0050133	0.116786	uracil phosphoribosyltransferase, putative / UMP pyrophosphorylase, putative / UPRTase, putative
260780_at	-0.502239	0.00500677	0.116786	valyl-tRNA synthetase / valine--tRNA ligase (VALRS)
263137_at	-0.605578	0.00502513	0.116884	gamma-glutamyl hydrolase, putative / gamma-Glu-X carboxypeptidase, putative / conjugase, putative
246603_at	-0.523514	0.00503408	0.116938	copper amine oxidase, putative
247488_at	-0.591548	0.00506866	0.117586	expressed protein
267141_at	-0.463058	0.00508435	0.117795	myb family transcription factor
256011_at	-0.463478	0.00510052	0.117877	respiratory burst oxidase protein E (RbohE) / NADPH oxidase
264793_at	-0.562332	0.00510795	0.117877	glycosyl transferase family 29 protein / sialyltransferase family protein
265478_at	-0.432392	0.00510511	0.117877	expressed protein
245501_at	0.413644	0.00514983	0.118253	integral membrane family protein
249490_s_at	0.479056	0.00515487	0.118253	germin-like protein, putative /// germin-like protein, putative /// germin-like protein, putative /// germin-like protein, putative
256266_at	0.836546	0.00515776	0.118253	expressed protein
261070_at	0.420892	0.00514067	0.118253	leucine-rich repeat family protein
265169_x_at	-0.695932	0.00513269	0.118253	proline-rich extensin-like family protein
261574_at	-0.481849	0.00517842	0.118572	cytochrome P450, putative
245521_at	-0.40118	0.00519361	0.118643	Ulp1 protease family protein
260027_at	-0.394809	0.00519533	0.118643	expressed protein
260425_at	-0.439976	0.00520168	0.118643	CCAAT-box-binding transcription factor-related
253035_at	-0.407693	0.00521113	0.118705	alpha-1,3-mannosyl-glycoprotein beta-1,2-N-acetylglucosaminyltransferase, putative
263243_at	-0.409687	0.00521815	0.118711	hydroxyacylglutathione hydrolase, putative / glyoxalase II, putative
247292_at	0.404208	0.00522956	0.118817	expressed protein
256209_at	-0.466951	0.00524845	0.11894	electron transfer flavoprotein alpha subunit family protein
264752_at	-0.545603	0.00524484	0.11894	multi-copper oxidase type I family protein
254716_at	-0.934588	0.00529411	0.119667	late embryogenesis abundant domain-containing protein / LEA domain-containing protein
255931_at	-0.445819	0.00529014	0.119667	F-box family protein / SKP1 interacting partner 3-related
253343_at	-0.426991	0.00532869	0.119769	metallo-beta-lactamase family protein
255843_at	-0.424462	0.00532116	0.119769	CTD phosphatase-like protein 3 (CPL3)
256661_at	-0.481298	0.00532448	0.119769	S1 RNA-binding domain-containing protein
258515_at	-0.396184	0.00531136	0.119769	ATP-citrate synthase, putative / ATP-citrate (pro-S-)-lyase, putative / citrate cleavage enzyme, putative
260092_at	-0.657322	0.00533257	0.119769	serine carboxypeptidase S10 family protein
259401_at	-0.412013	0.00534333	0.119858	suppressor of forked protein family protein / SUF family protein
251427_at	-0.521367	0.00535449	0.119956	glycosyl hydrolase family 1 protein / beta-glucosidase, putative (YLS1)
254496_at	-0.439021	0.00538881	0.120571	peptidase M20/M25/M40 family protein
246175_s_at	-0.45808	0.00541266	0.120572	expressed protein /// expressed protein
251165_at	-0.437856	0.00542303	0.120572	protein kinase family protein
253431_at	-0.406918	0.00541482	0.120572	agenet domain-containing protein
254264_at	-0.457401	0.00541804	0.120572	disease resistance protein (TIR class), putative
264513_at	-0.518359	0.00542258	0.120572	glucose-6-phosphate 1-dehydrogenase, putative / G6PD, putative
248232_at	-0.460149	0.00547895	0.121614	seven transmembrane MLO family protein / MLO-like protein 11 (MLO11)
266658_at	0.652204	0.00548368	0.121614	expressed protein
267623_at	0.571047	0.00549483	0.121708	expressed protein
246311_at	-0.543592	0.00550328	0.121742	high mobility group protein alpha (HMGalpha) / HMG protein alpha
251493_at	-0.457539	0.00552969	0.12202	expressed protein
266368_at	-0.504248	0.0055251	0.12202	embryo-abundant protein-related
247790_at	-0.534123	0.00559082	0.122781	PRLI-interacting factor, putative
247853_at	-0.494855	0.00559379	0.122781	protein kinase family protein / non phototropic hypocotyl 1-like protein (NPL1)
253351_at	-0.393574	0.00558628	0.122781	CBS domain-containing protein
256118_at	-0.525831	0.00559931	0.122781	Ku70-like protein
258049_at	-0.415146	0.00560598	0.122781	expressed protein
266278_at	-0.511849	0.00559726	0.122781	tropinone reductase, putative / tropine dehydrogenase, putative
248745_at	-0.499529	0.00563823	0.123335	zinc finger (B-box type) family protein
248528_at	-0.612388	0.00565736	0.123447	auxin-responsive family protein
267223_at	-0.43502	0.00565356	0.123447	inositol 1,3,4-trisphosphate 5/6-kinase family protein
251096_at	0.397277	0.0056662	0.123487	lectin protein kinase, putative
245637_at	-0.701342	0.00575723	0.123811	purple acid phosphatase family protein
246547_at	-0.437096	0.00583313	0.123811	expressed protein
246759_at	-0.628043	0.0058847	0.123811	kinesin motor protein-related
246909_at	-0.538324	0.00573558	0.123811	expressed protein
247579_at	0.503967	0.00583943	0.123811	cytochrome P450, putative
247971_at	-0.387754	0.00585622	0.123811	peptidase M16 family protein / insulinase family protein
249430_at	-0.390147	0.005753	0.123811	GTP-binding protein LepA, putative
249629_at	-0.388707	0.00583178	0.123811	kinesin light chain-related
251035_at	0.398283	0.00584368	0.123811	expressed protein
253900_at	-0.429323	0.00576957	0.123811	eukaryotic translation initiation factor SUI1, putative
254038_at	-0.388559	0.00583864	0.123811	nitrogen fixation protein, putative
254263_at	-0.394903	0.00569279	0.123811	expressed protein
254359_at	-0.393856	0.00571564	0.123811	SWIB complex BAF60b domain-containing protein
254410_at	-0.583483	0.00577159	0.123811	protein kinase family protein
254526_at	-0.40123	0.00579919	0.123811	cyclin family protein
254906_at	0.603565	0.00581274	0.123811	disease resistance-responsive family protein / dirigent family protein
254909_at	-0.397946	0.00570685	0.123811	disease resistance-responsive family protein / dirigent family protein
255319_at	0.400143	0.00587598	0.123811	disease resistance family protein
257093_at	-0.461044	0.00572197	0.123811	plastocyanin-like domain-containing protein
257162_s_at	-0.463385	0.00584364	0.123811	ammonium transporter, putative /// ammonium transporter, putative
259125_at	-0.478792	0.00585883	0.123811	regulator of chromosome condensation (RCC1) family protein
261272_at	-0.422677	0.00578617	0.123811	expressed protein
262619_at	-0.389079	0.00582937	0.123811	enoyl-CoA hydratase/isomerase family protein
262934_s_at	-0.420113	0.00580905	0.123811	protein kinase family protein /// protein kinase family protein
263157_at	-0.386331	0.00586404	0.123811	aldehyde dehydrogenase, putative / antiquitin, putative
264056_at	0.529035	0.00587914	0.123811	Dof-type zinc finger domain-containing protein
264577_at	-0.386639	0.00573302	0.123811	peroxidase 3 (PER3) (P3) / rare cold-inducible protein (RCI3A) (PRC)
265962_at	0.424586	0.00578691	0.123811	nodulin MtN21 family protein
266824_at	-0.445507	0.00569548	0.123811	homeobox-leucine zipper protein 9 (HAT9) / HD-ZIP protein 9
246785_at	-0.47777	0.00593405	0.124056	glutathione synthetase (GSH2)
251847_at	0.494646	0.0059546	0.124056	tryptophan synthase, alpha subunit (TSA1)
252652_at	0.436997	0.00595857	0.124056	prephenate dehydratase family protein
259804_at	-0.416892	0.00595895	0.124056	SEC14 cytosolic factor family protein / phosphoglyceride transfer family protein
261208_at	-0.382541	0.00594951	0.124056	importin-related
262368_at	-0.394302	0.00590532	0.124056	leucine-rich repeat family protein /// leucine-rich repeat family protein
263544_at	-0.463265	0.00595917	0.124056	glucose-1-phosphate adenylyltransferase large subunit, putative / ADP-glucose pyrophosphorylase, putative
266799_at	-0.42997	0.00594818	0.124056	phytosulfokines 2 (PSK2)
267191_at	-0.535786	0.00595967	0.124056	seven transmembrane MLO family protein / MLO-like protein 15 (MLO15)
261953_at	-0.592992	0.00599493	0.124642	UDP-glucose 4-epimerase, putative / UDP-galactose 4-epimerase, putative / Galactowaldenase, putative
254623_at	0.418752	0.00600215	0.124645	magnesium-chelatase subunit chlI, chloroplast / Mg-protoporphyrin IX chelatase (CHLI) (CS) (CH42)
248197_at	0.766783	0.00601565	0.12469	protochlorophyllide reductase A, chloroplast / PCR A / NADPH-protochlorophyllide oxidoreductase A (PORA)
264434_at	0.870473	0.00601846	0.12469	ankyrin repeat family protein
248885_at	-0.783704	0.00603733	0.124926	LEM3 (ligand-effect modulator 3) family protein / CDC50 family protein
259579_at	0.406299	0.006044	0.124926	multidrug resistance P-glycoprotein, putative
251704_at	0.422823	0.00607454	0.125224	expressed protein
251977_at	-0.870979	0.00607085	0.125224	auxin-responsive family protein
253548_at	-0.594028	0.00607973	0.125224	expressed protein
258114_at	-0.568104	0.00608708	0.125229	cytochrome P450, putative
247074_at	0.453635	0.0061002	0.125353	allergen V5/Tpx-1-related family protein
266167_at	0.536933	0.00610904	0.125388	proteaseI (pfpI)-like protein (YLS5)
255081_at	-0.449013	0.00612897	0.125651	DNA mismatch repair protein MLH1 (MLH1)
263483_at	0.472654	0.00613728	0.125675	heat shock protein, putative
250665_at	0.484421	0.00614759	0.12574	expressed protein
264826_at	-0.495303	0.00616884	0.125883	2-oxoglutarate-dependent dioxygenase, putative
AFFX-BioB-M_at	0.405866	0.00616366	0.125883	---
258136_at	-0.392981	0.00617622	0.125888	expressed protein
248624_at	-0.4381	0.00619173	0.126058	expressed protein
265738_at	-0.563798	0.00621116	0.126162	quinolinate phosphoribosyl transferase family protein
266336_at	-0.477372	0.0062106	0.126162	zinc transporter (ZIP3)
247030_at	-0.446507	0.00623631	0.126527	expressed protein
258051_at	-0.433769	0.00624859	0.126631	metallo-beta-lactamase family protein
248591_at	-0.375464	0.0062677	0.126872	xylulose kinase, putative
256201_at	-0.392112	0.00627639	0.126903	WD-40 repeat family protein / beige-related
250191_at	-0.405324	0.00629232	0.127079	DNA-binding bromodomain-containing protein
264294_at	0.420168	0.00630498	0.127189	F-box family protein
253747_at	0.472368	0.00632764	0.127268	lectin protein kinase family protein
254612_at	0.404669	0.00632436	0.127268	expressed protein
256623_at	-0.409731	0.00633055	0.127268	myosin (ATM)
245116_at	-0.403122	0.00635629	0.127283	nucleoporin interacting component family protein
246261_at	-0.427123	0.00634826	0.127283	formin homology 2 domain-containing protein / FH2 domain-containing protein
250355_at	-0.40578	0.00636651	0.127283	glycine-rich protein
258109_at	-0.41172	0.00635865	0.127283	glycosyl hydrolase family 31 protein
263410_at	0.60082	0.0063674	0.127283	expressed protein
246155_at	-0.477015	0.00637766	0.127344	agenet domain-containing protein
261597_at	0.403486	0.00641079	0.12786	U-box domain-containing protein
245816_at	-0.41905	0.00650201	0.12939	expressed protein
251475_at	-0.457728	0.00651682	0.12939	C2 domain-containing protein / GRAM domain-containing protein
263995_at	-0.44094	0.00651197	0.12939	short vegetative phase protein (SVP)
AFFX-BioB-3_at	0.476336	0.00650828	0.12939	---
255406_at	0.427648	0.00653488	0.129485	ankyrin repeat family protein
261346_at	0.403573	0.0065363	0.129485	aspartyl protease family protein
265466_at	0.413296	0.00654759	0.129563	CCAAT-box binding transcription factor, putative
245671_at	0.450455	0.00657043	0.129869	purine permease (PUP1)
267586_at	0.387045	0.00658753	0.130061	expressed protein
249009_at	-0.710766	0.00664045	0.130576	DREPP plasma membrane polypeptide-related
251656_at	-0.627348	0.00664123	0.130576	N-acetylglucosaminyl transferase component family protein / Gpi1 family protein
257127_at	-0.375382	0.00664036	0.130576	expressed protein
264209_at	-0.431928	0.00664322	0.130576	Ras-related protein (RAB7) / AtRab75 / small GTP-binding protein, putative
266925_at	-0.391045	0.00667586	0.131071	peroxisomal biogenesis factor 11 family protein / PEX11 family protein
266380_at	-0.385739	0.0066905	0.131213	myosin heavy chain-related
247467_at	0.478586	0.00671135	0.131475	Per1-like protein-related
248854_at	0.413669	0.00671966	0.131492	pentatricopeptide (PPR) repeat-containing protein
248255_at	-0.480627	0.00675355	0.132009	ATP-dependent Clp protease ATP-binding subunit ClpX1 (CLPX)
246633_at	0.4186	0.00680685	0.132026	protein kinase family protein
246860_at	-0.534778	0.00678499	0.132026	expressed protein
248263_at	0.371812	0.00679778	0.132026	pectinesterase family protein
248971_at	0.493047	0.00680033	0.132026	Toll-Interleukin-Resistance (TIR) domain-containing protein
249293_at	-0.531994	0.00677881	0.132026	protein kinase family protein
249943_at	-0.432013	0.00677644	0.132026	expressed protein
251991_at	0.375339	0.00680382	0.132026	CCAAT-box binding transcription factor, putative
255591_at	0.405759	0.00683974	0.132518	expansin, putative (EXP17)
250438_at	0.401941	0.00686785	0.132628	expressed protein
251918_at	-0.384523	0.00688304	0.132628	photoassimilate-responsive protein-related
253066_at	0.529751	0.00688204	0.132628	1-aminocyclopropane-1-carboxylate synthase, putative / ACC synthase, putative
253269_at	-0.479354	0.00686636	0.132628	D111/G-patch domain-containing protein
261354_at	-0.385781	0.00687046	0.132628	MutT/nudix family protein
246396_at	-0.577762	0.0069158	0.132935	carbonic anhydrase family protein / carbonate dehydratase family protein
251724_at	-0.495593	0.00693522	0.132935	expressed protein
252318_at	0.406773	0.00694418	0.132935	glutamate-1-semialdehyde 2,1-aminomutase 2 (GSA 2) / glutamate-1-semialdehyde aminotransferase 2 (GSA-AT 2)
260668_at	-0.806054	0.00691248	0.132935	expressed protein
262977_at	-0.391165	0.00693977	0.132935	DRE-binding transcription factor, putative
263909_at	-0.488933	0.00693351	0.132935	HhH-GPD base excision DNA repair family protein (ROS1)
245504_at	-1.12393	0.00696835	0.133253	glutaredoxin family protein
247374_at	-0.438641	0.00699066	0.13339	MA3 domain-containing protein
260782_at	-0.374235	0.00698418	0.13339	UBX domain-containing protein
249790_at	-0.3999	0.00703108	0.133844	integral membrane family protein
250574_at	0.521946	0.00703421	0.133844	PWWP domain-containing protein
256093_at	0.523753	0.00703723	0.133844	zinc finger (C3HC4-type RING finger) family protein
251982_at	0.401165	0.0070658	0.134	pectate lyase family protein
259805_at	0.402917	0.00706821	0.134	disease resistance family protein
266356_at	-0.453337	0.00705954	0.134	uclacyanin I
247965_at	-0.69788	0.00710182	0.134492	arabinogalactan-protein (AGP14)
254229_at	0.741632	0.00712199	0.134615	expressed protein
259081_at	-0.646692	0.00712357	0.134615	sodium proton exchanger, putative (NHX2)
266743_at	0.428975	0.0071339	0.134666	ribonuclease 1 (RNS1)
251856_at	-0.45103	0.00721658	0.134863	glutamate carboxypeptidase, putative (AMP1)
252415_at	-0.642277	0.00722303	0.134863	asparagine synthetase 1 (glutamine-hydrolyzing) / glutamine-dependent asparagine synthetase 1 (ASN1)
254269_at	-0.388046	0.00718373	0.134863	protein kinase, putative
255814_at	-0.597475	0.00721675	0.134863	glyoxal oxidase-related
256012_at	0.611298	0.00716918	0.134863	flavin-containing monooxygenase family protein / FMO family protein
259366_at	-0.390875	0.00722598	0.134863	allene oxide cyclase family protein
261505_at	-0.408297	0.00717754	0.134863	carboxypeptidase D, putative
262468_at	-0.514651	0.00721577	0.134863	aminoacyl-tRNA synthetase family protein
263393_at	0.509313	0.00722849	0.134863	hypothetical protein
263876_at	-0.450006	0.00722187	0.134863	Ras-related GTP-binding protein, putative
266772_s_at	0.383189	0.00718228	0.134863	heat shock protein-related /// heat shock protein-related
250722_at	0.435875	0.00728858	0.13584	expressed protein
246927_s_at	1.21268	0.00731187	0.136076	expressed protein /// expressed protein
252345_at	0.986843	0.00731668	0.136076	expressed protein
256568_at	-0.503675	0.00734762	0.136117	expressed protein
259181_at	-0.421377	0.00734973	0.136117	expressed protein
259934_at	-0.478083	0.00734916	0.136117	glycerophosphoryl diester phosphodiesterase family protein
260307_at	-0.427684	0.00733926	0.136117	cyclin-related
244901_at	-0.513994	0.00736311	0.136124	---
247189_at	-0.512239	0.00736559	0.136124	arabinogalactan-protein (AGP7)
260482_at	-0.467506	0.00738519	0.136341	endomembrane protein 70, putative
266889_at	0.380201	0.00739277	0.136341	expressed protein
260772_at	-0.745061	0.00741197	0.136552	aspartyl protease family protein
246776_at	0.38239	0.00743506	0.136614	kinesin motor protein-related
263841_at	0.410305	0.00743856	0.136614	xyloglucan:xyloglucosyl transferase, putative / xyloglucan endotransglycosylase, putative / endo-xyloglucan transferase, putative
264755_at	0.467758	0.0074343	0.136614	S-locus protein kinase, putative
265321_at	-0.451504	0.00745031	0.136657	tubby-like protein 2 (TULP2)
266653_at	-0.440789	0.00745643	0.136657	ATP-dependent protease La (LON) domain-containing protein
245755_at	0.485655	0.00755863	0.136773	expressed protein
246852_at	-0.366009	0.00760014	0.136773	tRNA/rRNA methyltransferase (SpoU) family protein
248321_at	0.569582	0.00759876	0.136773	heavy-metal-associated domain-containing protein
248575_at	-0.396918	0.00749937	0.136773	ATP-dependent Clp protease ATP-binding subunit ClpX, putative
249188_at	0.67862	0.00756511	0.136773	transferase family protein
251143_at	-0.434678	0.00755416	0.136773	UDP-sulfoquinovose:DAG sulfoquinovosyltransferase / sulfolipid synthase (SQD2)
252040_at	-0.5049	0.00757755	0.136773	expressed protein
252504_at	-0.383336	0.00751765	0.136773	telomere repeat-binding protein, putative
253329_at	-0.40864	0.00749044	0.136773	expressed protein
256797_at	0.374953	0.00755376	0.136773	DEAD/DEAH box helicase, putative
259910_at	-0.412476	0.00758582	0.136773	haloacid dehalogenase-like hydrolase family protein
261309_at	-0.370408	0.00750168	0.136773	phosphoethanolamine N-methyltransferase 2, putative (NMT2)
261811_at	-0.426161	0.00753135	0.136773	DNA-directed DNA polymerase epsilon catalytic subunit, putative
262304_at	-0.465287	0.0076024	0.136773	major latex protein-related / MLP-related
263951_at	-0.443763	0.00754258	0.136773	harpin-induced family protein / HIN1 family protein / harpin-responsive family protein
264325_at	0.373498	0.0075077	0.136773	C2 domain-containing protein
265028_at	0.536414	0.00747576	0.136773	transducin family protein / WD-40 repeat family protein
267503_at	-0.424856	0.00757659	0.136773	expressed protein
262600_at	-0.372217	0.00761165	0.1368	methyl-CpG-binding domain-containing protein
248169_at	1.10125	0.00762929	0.136837	ankyrin repeat family protein
262177_at	0.487034	0.00764049	0.136837	isochorismate synthase 1 (ICS1) / isochorismate mutase
267168_at	-0.625215	0.00764476	0.136837	aldo/keto reductase family protein
267418_at	-0.377735	0.00763582	0.136837	zinc finger (C3HC4-type RING finger) family protein
246526_at	0.37957	0.00767842	0.137031	GDSL-motif lipase/hydrolase family protein
252511_at	0.38391	0.00766922	0.137031	protein kinase-related
259117_at	-0.372286	0.00767892	0.137031	paired amphipathic helix repeat-containing protein
259354_at	-0.416518	0.00769758	0.137087	heavy-metal-associated domain-containing protein
264741_at	0.381191	0.00769443	0.137087	aspartyl protease family protein
261021_at	0.660376	0.00771254	0.137215	FAD-binding domain-containing protein
246493_at	-0.451724	0.00775171	0.137255	hypothetical protein
249152_s_at	-0.410951	0.00777136	0.137255	inorganic phosphate transporter (PHT1) (PT1) /// inorganic phosphate transporter (PHT1) (PT1)
250769_at	-0.372663	0.0077606	0.137255	nuclear pore complex protein-related
256854_at	-0.452988	0.00777708	0.137255	proteasome-related
258572_at	-0.641083	0.0077682	0.137255	hypothetical protein
260480_at	-0.551652	0.0077512	0.137255	serine/threonine protein kinase, putative
261105_at	-0.381147	0.00777131	0.137255	expressed protein
266446_at	0.366671	0.0077503	0.137255	expressed protein
256613_at	-0.390934	0.00782422	0.137838	pentatricopeptide (PPR) repeat-containing protein
261650_at	0.490619	0.00782575	0.137838	calcium-transporting ATPase 1, plasma membrane-type / Ca(2+)-ATPase isoform 1 (ACA1) / plastid envelope ATPase 1 (PEA1)
261090_at	-0.38676	0.0078355	0.137872	leucine-rich repeat protein kinase, putative
247997_at	-0.398092	0.00785136	0.138013	actin-related protein, putative (ARP8)
251235_at	-0.443692	0.00787197	0.138145	esterase/lipase/thioesterase family protein
262186_at	0.469169	0.00787452	0.138145	hypothetical protein
249165_at	-0.3601	0.00788634	0.138215	expressed protein
263032_at	-0.415018	0.00790986	0.138489	expressed protein
263437_at	-0.377245	0.00798185	0.139589	disease resistance-responsive family protein / fibroin-related
266600_at	-0.391215	0.00798849	0.139589	mitogen-activated protein kinase, putative / MAPK, putative (MPK12)
246270_at	0.38669	0.00806278	0.139743	expressed protein
247468_at	-0.452297	0.00802939	0.139743	transcriptional factor B3 family protein / auxin-responsive factor, putative (ARF1)
252168_at	-0.370362	0.00800705	0.139743	hydrolase, alpha/beta fold family protein
253732_at	0.393761	0.00803098	0.139743	MATE efflux protein-related
255736_at	-0.41466	0.00808451	0.139743	mitochondrial substrate carrier family protein
258053_at	-0.472755	0.008084	0.139743	expressed protein
258458_at	0.410409	0.00806522	0.139743	XS domain-containing protein
263172_at	-0.397339	0.00806093	0.139743	ataxin-2-related
263654_at	-0.450583	0.00801724	0.139743	meprin and TRAF homology domain-containing protein / MATH domain-containing protein
264338_at	-0.521358	0.00807122	0.139743	potassium transporter, putative
267546_at	0.883274	0.00805917	0.139743	disease resistance family protein
267406_at	-0.376533	0.00812218	0.140257	expressed protein
259681_at	-0.524434	0.00816215	0.140809	nitrate reductase 1 (NR1)
245792_at	-0.36729	0.00820256	0.140925	pinoresinol-lariciresinol reductase, putative
247882_at	0.57143	0.00820885	0.140925	expressed protein
248535_at	0.405614	0.00819752	0.140925	transducin family protein / WD-40 repeat family protein
254905_at	0.395773	0.00817829	0.140925	disease resistance protein (TIR-NBS-LRR class), putative
259111_at	-0.355439	0.00820816	0.140925	F-actin capping protein alpha subunit family protein
245912_at	-0.474671	0.00823703	0.141051	sulfate transporter, putative
266576_at	-0.419182	0.00823168	0.141051	expressed protein
AFFX-r2-Ec-bioB-3_at	0.372359	0.00824016	0.141051	---
266047_at	0.377701	0.00825944	0.141244	expressed protein
257667_at	0.615292	0.00827488	0.141276	glycoside hydrolase family 13 protein
262512_at	-0.376084	0.00827733	0.141276	expressed protein
258727_at	-0.413233	0.00831953	0.141653	universal stress protein (USP) family protein
260172_s_at	-0.455021	0.00833161	0.141653	histidinol-phosphate aminotransferase, putative /// histidinol-phosphate aminotransferase, putative
260719_at	-0.484269	0.00831612	0.141653	C2 domain-containing protein
263036_at	-0.379974	0.00833072	0.141653	NHL repeat-containing protein
263870_at	-0.402285	0.00835472	0.14191	zinc finger (C3HC4-type RING finger) family protein
256765_at	-0.391884	0.008382	0.142236	4-aminobutyrate aminotransferase / gamma-amino-N-butyrate transaminase / GABA transaminase / beta-alanine--oxoglutarate aminotransferase
245975_at	-0.368209	0.00841684	0.142553	MSF1-like family protein
261844_at	-0.382317	0.00840919	0.142553	expressed protein
245602_at	-0.551155	0.00842642	0.142578	expressed protein
245937_at	0.399969	0.00846877	0.142953	peroxisomal membrane 22 kDa family protein
253097_at	-0.361352	0.00846584	0.142953	cytochrome P450 family protein
263498_at	-0.475005	0.0084729	0.142953	expressed protein
246855_at	-0.570264	0.00849121	0.143125	meprin and TRAF homology domain-containing protein / MATH domain-containing protein
256914_at	-0.638522	0.00850168	0.143164	F-box family protein
247248_at	-0.430554	0.00854386	0.143737	magnesium transporter CorA-like family protein (MRS2-2)
244940_at	-0.380139	0.00855248	0.143745	---
246099_at	0.64491	0.00856777	0.143865	plastocyanin-like domain-containing protein
246145_at	0.353758	0.00858097	0.14395	peroxidase, putative
261031_at	0.363714	0.00861567	0.144257	COP1-interacting protein-related
262364_at	0.42389	0.00861054	0.144257	disease resistance protein (TIR-NBS-LRR class), putative
246760_at	-0.376033	0.00864348	0.144435	expressed protein
247754_at	0.353585	0.00865089	0.144435	expressed protein
256352_at	-0.91747	0.00864822	0.144435	proline-rich family protein
245414_at	0.397507	0.0086689	0.144463	expressed protein
263196_at	-0.373346	0.0086676	0.144463	WD-40 repeat family protein
249589_at	-0.496211	0.00872068	0.144811	pfkB-type carbohydrate kinase family protein
250104_at	-0.370522	0.00870688	0.144811	expressed protein
250738_at	0.366042	0.00872264	0.144811	anthranilate synthase, alpha subunit, component I-1 (ASA1)
261355_at	-0.387176	0.00870571	0.144811	malate oxidoreductase, putative
256851_at	-0.446732	0.008746	0.145062	expressed protein
257147_at	0.38672	0.00880503	0.145767	expressed protein
259275_at	0.787806	0.00879681	0.145767	expressed protein
248607_at	-0.62281	0.00882204	0.145911	sodium-inducible calcium-binding protein (ACP1) / sodium-responsive calcium-binding protein (ACP1)
246356_x_at	0.404103	0.00883932	0.14606	---
265699_at	-0.364203	0.0088613	0.146286	expressed protein
245165_at	0.404912	0.00889158	0.146375	expressed protein
252053_at	0.615251	0.00888935	0.146375	syntaxin, putative (SYP122)
257236_at	-0.459155	0.00888683	0.146375	expressed protein
264824_at	0.369031	0.00890908	0.146526	expressed protein
255955_at	-0.364665	0.00891809	0.146538	expressed protein
249526_at	-0.355506	0.00893417	0.146665	protein kinase family protein
260107_at	-0.543797	0.0089585	0.146806	pfkB-type carbohydrate kinase family protein
264306_at	-0.374264	0.00895939	0.146806	expressed protein
263200_at	0.360147	0.00897403	0.146854	pentatricopeptide (PPR) repeat-containing protein
263478_at	0.658935	0.00898732	0.146854	leucine-rich repeat transmembrane protein kinase, putative
265670_s_at	0.639372	0.00898626	0.146854	expressed protein /// expressed protein
245774_at	-0.458207	0.00907611	0.147349	TCP family transcription factor, putative
248540_at	-0.392879	0.00907526	0.147349	ferric reductase-like transmembrane component family protein
249006_at	-0.497055	0.00904936	0.147349	expressed protein
254477_at	-0.375574	0.00904664	0.147349	zinc finger protein (LSD1)
254764_at	-0.348576	0.00906174	0.147349	short-chain dehydrogenase/reductase (SDR) family protein
259724_at	-0.40767	0.00907613	0.147349	serine/threonine protein kinase, putative
262537_s_at	-0.408858	0.00907036	0.147349	ubiquitin-conjugating enzyme, putative /// ubiquitin-conjugating enzyme, putative
254584_at	-0.35702	0.00910595	0.147562	expressed protein
262242_at	-0.354734	0.00910491	0.147562	expressed protein
248377_at	-0.56617	0.00913253	0.147721	expressed protein
250823_at	0.359027	0.00912617	0.147721	expressed protein
261722_at	-0.36695	0.00914168	0.147733	acyl-(acyl carrier protein) thioesterase / acyl-ACP thioesterase / oleoyl-(acyl-carrier protein) hydrolase / S-acyl fatty acid synthase thioesterase
245891_at	-0.392684	0.00917777	0.147912	amino acid permease 2 (AAP2)
247678_at	-0.602087	0.0092086	0.147912	zinc transporter (ZIP2)
247800_at	0.417102	0.00921146	0.147912	expressed protein
253951_at	-0.381738	0.00917742	0.147912	alanine racemase family protein
255718_at	-0.379244	0.00920557	0.147912	GCN5-related N-acetyltransferase (GNAT) family protein / nuclear shuttle interacting protein (NSI)
258751_at	-0.623437	0.00919978	0.147912	hydrophobic protein (RCI2B) / low temperature and salt responsive protein (LTI6B)
266165_at	-0.641545	0.00919713	0.147912	superoxide dismutase (Cu-Zn), chloroplast (SODCP) / copper/zinc superoxide dismutase (CSD2)
249703_at	-0.389548	0.00925228	0.148297	DENN (AEX-3) domain-containing protein
263574_at	-0.374079	0.00924638	0.148297	expressed protein
264041_at	-0.521851	0.00928887	0.148749	MADS-box protein (AGL3)
252962_at	0.403608	0.0093435	0.148815	splicing factor, putative
258527_at	-0.420723	0.00932589	0.148815	branched chain alpha-keto acid dehydrogenase E2 subunit (din3)
259789_at	-0.481576	0.00934846	0.148815	stress-responsive protein, putative
259955_s_at	-0.426951	0.00933775	0.148815	brassinosteroid signalling positive regulator, putative /// brassinosteroid signalling positive regulator, putative
263776_s_at	0.689138	0.00931564	0.148815	cyclic nucleotide-regulated ion channel / cyclic nucleotide-gated channel (CNGC3) /// cyclic nucleotide-regulated ion channel / cyclic nucleotide-gated channel (CNGC3)
265143_at	-0.458136	0.0093213	0.148815	nitrogen fixation NifU-like family protein
267237_s_at	0.361199	0.0093521	0.148815	dihydrodipicolinate reductase family protein /// dihydrodipicolinate reductase family protein
253956_at	-0.525701	0.00940464	0.149143	fimbrin-like protein (FIM1)
257324_at	-0.389296	0.00940211	0.149143	---
264415_at	-0.550422	0.00940658	0.149143	AP2 domain-containing protein RAP2.6 (RAP2.6)
266321_at	-0.400662	0.00939478	0.149143	cytochrome P450, putative
261926_at	-0.453002	0.00944498	0.149483	SEC14 cytosolic factor family protein / phosphoglyceride transfer family protein
264622_at	-0.418713	0.00944042	0.149483	vacuolar protein sorting-associated protein 35 family protein / VPS35 family protein
245242_at	0.464205	0.00952239	0.149513	chlorophyll a oxygenase (CAO) / chlorophyll b synthase
252716_at	-0.409471	0.00953167	0.149513	ribonuclease III family protein
255585_at	-0.383763	0.0094855	0.149513	no apical meristem (NAM) family protein
258002_at	0.70665	0.00947626	0.149513	avrRpt2-induced AIG2 protein (AIG2)
259257_at	-0.351415	0.00950839	0.149513	expressed protein
260986_at	-0.441108	0.00947441	0.149513	hydroxyacylglutathione hydrolase, putative / glyoxalase II, putative
264256_at	-0.370512	0.00951785	0.149513	importin alpha-1 subunit, putative (IMPA4)
265680_at	-0.355226	0.00952749	0.149513	haloacid dehalogenase-like hydrolase family protein
266975_at	-0.35988	0.00951745	0.149513	exocyst subunit EXO70 family protein
267470_at	0.454285	0.00951468	0.149513	trans-cinnamate 4-monooxygenase / cinnamic acid 4-hydroxylase (C4H) (CA4H) / cytochrome P450 73 (CYP73) (CYP73A5)
255344_s_at	0.625775	0.0095563	0.149766	protein kinase family protein /// protein kinase family protein
252683_at	0.35547	0.00956566	0.14978	expressed protein
252079_at	-0.35068	0.00957615	0.149802	protein kinase family protein
254445_at	-0.410506	0.00959176	0.149802	3-hydroxyisobutyrate dehydrogenase, putative
264171_at	-0.354878	0.00959255	0.149802	leucine carboxyl methyltransferase family protein
245459_at	0.347772	0.00961402	0.149872	---
254409_at	-0.344351	0.00960908	0.149872	protein kinase family protein
254751_at	-0.634474	0.00962953	0.149981	expressed protein
245687_at	-0.407549	0.00967091	0.150095	protease-related
259561_at	0.789161	0.00965281	0.150095	wall-associated kinase 1 (WAK1)
263979_at	0.46445	0.00965468	0.150095	protodermal factor 1 (PDF1)
AFFX-Athal-25SrRNA_s_at	1.65388	0.00966648	0.150095	---
260936_at	-0.4172	0.00968761	0.150222	expressed protein
265117_at	0.387339	0.00970521	0.150363	protease inhibitor/seed storage/lipid transfer protein (LTP) family protein
245776_at	-0.428494	0.0097482	0.150881	expressed protein
253751_at	-0.371263	0.0097558	0.150881	expressed protein
245682_at	-0.355647	0.00989954	0.15095	zinc finger (C3HC4-type RING finger) family protein
246634_at	-0.358147	0.00987309	0.15095	epsilon-adaptin, putative
248445_at	-0.345624	0.00980695	0.15095	expressed protein
248916_at	0.453167	0.00989129	0.15095	leucine-rich repeat transmembrane protein kinase, putative
249030_at	0.365705	0.00985841	0.15095	hypothetical protein
250199_at	-0.74181	0.00978609	0.15095	lipase family protein
251373_at	-0.435776	0.00979394	0.15095	zinc finger (GATA type) family protein
252391_at	-0.460543	0.00983951	0.15095	apolipoprotein D-related
253911_at	0.481915	0.00981373	0.15095	S-locus protein kinase, putative
254574_at	0.406087	0.00984094	0.15095	expressed protein
255842_at	0.404915	0.00988131	0.15095	serine carboxypeptidase S10 family protein
257946_at	-0.598691	0.00977218	0.15095	expressed protein
258264_at	-0.385904	0.00983891	0.15095	methyl-CpG-binding domain-containing protein
260867_at	-0.581732	0.0099054	0.15095	expressed protein
262001_at	0.492986	0.00990581	0.15095	jacalin lectin family protein
265800_at	-0.487128	0.00989244	0.15095	microtubule organization 1 protein (MOR1)
AFFX-BioB-5_at	0.396945	0.00984349	0.15095	---
251910_at	0.400606	0.00995079	0.151284	lectin protein kinase, putative
254549_at	-0.390575	0.00995325	0.151284	glutathione S-transferase-related
264814_at	-0.432566	0.00995348	0.151284	zinc finger (MYND type) family protein / SET domain-containing protein
249887_at	-0.643858	0.00996627	0.151348	expressed protein
264255_at	-0.37628	0.00997834	0.151401	SF2/ASF-like splicing modulator (SRP30)
261255_at	-0.393137	0.0100013	0.151619	endonuclease-related
256091_at	-0.536594	0.0100206	0.151781	high mobility group protein beta1 (HMGbeta1) / HMG protein beta1
246090_at	-0.346197	0.0100712	0.152103	expressed protein
256090_at	-0.430482	0.010053	0.152103	expressed protein
259231_at	-0.339615	0.0100603	0.152103	protein phosphatase 2C, putative / PP2C, putative
264292_at	-0.350161	0.0100764	0.152103	expressed protein
253020_at	0.386399	0.0101044	0.152395	tRNA/rRNA methyltransferase (SpoU) family protein
247214_at	0.423422	0.0101798	0.152986	expressed protein
248744_at	-0.341675	0.0101657	0.152986	zinc finger (B-box type) family protein
256600_at	0.356889	0.0101869	0.152986	expressed protein
262575_at	-0.377815	0.0101735	0.152986	ABC transporter family protein
265405_at	-0.611126	0.010165	0.152986	protein kinase family protein
249792_at	-0.360934	0.0101978	0.153019	dual specificity protein phosphatase family protein
258974_at	0.48391	0.0102213	0.153241	SWIB complex BAF60b domain-containing protein
252679_at	0.517944	0.0102403	0.153389	CCR4-NOT transcription complex protein, putative
256911_at	0.36233	0.0102701	0.153389	glucosamine--fructose-6-phosphate aminotransferase (isomerizing), putative / hexosephosphate aminotransferase, putative / glucosamine-6-phosphate synthase, putative / D-fructose-6-phosphate amidotransferase, putative / GLCN6P synthase, putative
262466_at	-0.384758	0.0102697	0.153389	C2 domain-containing protein
264809_at	-0.341079	0.0102563	0.153389	superoxide dismutase (Cu-Zn) (SODCC) / copper/zinc superoxide dismutase (CSD1)
266968_at	0.433273	0.0102747	0.153389	protein kinase family protein
252677_at	-0.388684	0.0103568	0.153589	nitrilase 3 (NIT3)
255068_at	0.338324	0.0103439	0.153589	cryptochrome 1 apoprotein (CRY1) / flavin-type blue-light photoreceptor (HY4)
255529_at	-0.468396	0.0103698	0.153589	CTP synthase, putative / UTP--ammonia ligase, putative
255753_at	0.682659	0.0103407	0.153589	myb family transcription factor (MYB51)
257217_at	-0.424457	0.0103654	0.153589	phosphoenolpyruvate carboxylase, putative / PEP carboxylase, putative
258726_at	0.364406	0.0103737	0.153589	expressed protein
259424_at	0.416472	0.0103447	0.153589	beta-1,3-glucanase-related
259895_at	-0.376271	0.0103289	0.153589	tubulin folding cofactor E / Pfifferling (PFI)
260007_at	-0.417239	0.0103752	0.153589	glycine-rich protein
260189_at	-0.354981	0.0103586	0.153589	urease, putative / urea amidohydrolase, putative
251083_at	0.394339	0.0104047	0.153654	expressed protein
252414_at	-0.477593	0.0103911	0.153654	glycerol-3-phosphate transporter, putative / glycerol 3-phosphate permease, putative
261330_at	0.343551	0.0104057	0.153654	DNA replication licensing factor, putative
266718_at	-0.346701	0.0104934	0.154819	zinc transporter (ZAT)
245196_at	0.343503	0.0105407	0.154847	pectate lyase family protein
248764_at	-0.4361	0.0105345	0.154847	CCAAT-box binding transcription factor subunit B (NF-YB) (HAP3 ) (AHAP3) family (Hap3b)
259794_at	-0.424506	0.0105567	0.154847	myosin heavy chain-related
262456_at	-0.501183	0.0105557	0.154847	glucose transporter (STP1)
262892_at	-0.397198	0.0105199	0.154847	succinate-semialdehyde dehydrogenase (SSADH1)
264063_at	-0.377024	0.0105514	0.154847	expressed protein
267501_at	-0.525535	0.0105565	0.154847	WD-40 repeat family protein / beige-related
247255_at	-0.350313	0.0106328	0.155555	expressed protein
260010_at	-0.449756	0.0106492	0.155555	glycosyl transferase family 20 protein / trehalose-phosphatase family protein
260374_at	-0.531289	0.010616	0.155555	expressed protein
262233_at	-0.369222	0.0106387	0.155555	SNF2 domain-containing protein / helicase domain-containing protein
263597_at	-0.487956	0.0106437	0.155555	expressed protein
260308_at	-0.595811	0.0106659	0.155671	ABC transporter (TAP1)
249081_at	-0.529838	0.010681	0.155747	calcium-binding EF hand family protein, putative / protein phosphatase 2A 62 kDa B'' regulatory subunit, putative
260930_at	0.358968	0.0106887	0.155747	GTP-binding protein (SAR1A)
251054_at	0.401754	0.0107814	0.156009	lectin protein kinase, putative
255332_at	-0.642097	0.0107913	0.156009	early-responsive to dehydration protein-related / ERD protein-related
255434_at	0.34008	0.0107482	0.156009	expressed protein
258437_at	0.391289	0.0107547	0.156009	protein phosphatase 2C-related / PP2C-related
259723_at	0.468761	0.0107644	0.156009	metal transporter, putative (IRT3)
260408_at	0.810769	0.010756	0.156009	thioredoxin, putative
261944_at	-0.336686	0.0107952	0.156009	expressed protein
265162_at	-0.390774	0.010758	0.156009	molybdenum cofactor sulfurase family protein
265511_at	-0.705124	0.010784	0.156009	glycine-rich protein
267595_at	-0.464306	0.0107604	0.156009	glycosyl hydrolase family 9 protein
248823_s_at	0.465679	0.0108078	0.156062	invertase/pectin methylesterase inhibitor family protein /// invertase/pectin methylesterase inhibitor family protein
266508_at	-0.404942	0.0108439	0.156455	kinase interacting family protein
245171_at	0.416314	0.010867	0.156661	zinc finger (C3HC4-type RING finger) family protein
252060_at	0.761679	0.0109162	0.157241	phytoalexin-deficient 4 protein (PAD4)
247890_at	-0.334942	0.0109358	0.157323	cyclic nucleotide-regulated ion channel / cyclic nucleotide-gated channel (CNGC5)
259014_at	-0.340648	0.0109397	0.157323	glycosyl hydrolase family 17 protein
262376_at	0.390326	0.0109641	0.157545	glucose-methanol-choline (GMC) oxidoreductase family protein
259960_at	-0.465095	0.0109741	0.15756	calcineurin-like phosphoesterase family protein
249139_at	0.35717	0.0110238	0.15809	zinc finger (C2H2 type) protein 3 (AZF3)
254606_at	-0.333875	0.0110289	0.15809	major intrinsic family protein / MIP family protein
260693_at	-0.599522	0.0110507	0.158274	proton-dependent oligopeptide transport (POT) family protein
265039_at	0.495361	0.0110719	0.158336	expressed protein
266535_s_at	-0.361225	0.011073	0.158336	ribosomal protein L27 family protein /// ribosomal protein L27 family protein
251963_at	-0.357444	0.0111222	0.158582	protein kinase (AFC1) (AME2)
257611_at	-0.362862	0.0111099	0.158582	expressed protein
260507_at	-0.336446	0.0111327	0.158582	MFP1 attachment factor, putative
260818_at	-0.365438	0.0110998	0.158582	transporter-related
266782_at	0.349225	0.0111352	0.158582	glutamate receptor family protein (GLR2.7)
248736_at	-0.343029	0.011166	0.158598	terpene synthase/cyclase family protein
249897_at	0.409469	0.0111489	0.158598	expressed protein
258984_at	0.427424	0.0111644	0.158598	DNAJ heat shock N-terminal domain-containing protein
265668_at	0.414478	0.0111723	0.158598	GCN5-related N-acetyltransferase (GNAT) family protein
244906_at	0.335476	0.0112929	0.158849	---
246137_at	-0.468497	0.0113585	0.158849	expressed protein
246463_at	-0.511692	0.0112696	0.158849	NADP-dependent oxidoreductase, putative (P1)
247220_at	-0.359307	0.011305	0.158849	cyclin-dependent kinase, putative / CDK, putative
247240_at	0.390848	0.0112204	0.158849	U-box domain-containing protein
247279_at	0.334672	0.0113443	0.158849	arabinogalactan-protein (AGP1)
248302_at	-0.377516	0.0114421	0.158849	expressed protein
249895_at	0.435354	0.0113055	0.158849	acyl CoA reductase, putative / male-sterility protein, putative
249994_at	-0.397017	0.0113398	0.158849	kelch repeat-containing protein
250751_at	-0.385445	0.0114124	0.158849	UDP-glucoronosyl/UDP-glucosyl transferase family protein
250950_at	-0.533855	0.0112771	0.158849	exocyst subunit EXO70 family protein /// exocyst subunit EXO70 family protein
251763_at	0.348358	0.0112009	0.158849	myb family transcription factor (MYB109)
252613_at	-0.381608	0.0113907	0.158849	SIT4 phosphatase-associated family protein
254453_at	0.352692	0.0114256	0.158849	amino acid permease family protein
255010_at	-0.395221	0.0114066	0.158849	hydrolase, alpha/beta fold family protein
256961_at	-0.556065	0.0113407	0.158849	transcription initiation factor IID-1 (TFIID-1) / TATA-box factor 1 / TATA sequence-binding protein 1 (TBP1)
258610_at	-0.41801	0.0112965	0.158849	IAA-amino acid hydrolase 1 (ILR1)
258623_at	0.439025	0.0114229	0.158849	zinc finger (C2H2 type) family protein
259062_at	-0.405024	0.0114255	0.158849	expressed protein
259658_at	0.363475	0.0114264	0.158849	expressed protein
259907_at	-0.350141	0.0114423	0.158849	ARF GTPase-activating domain-containing protein
260086_at	-0.407698	0.0113217	0.158849	expressed protein
261385_at	0.375467	0.0114081	0.158849	protease inhibitor/seed storage/lipid transfer protein (LTP)-related
261422_at	-0.354882	0.0112932	0.158849	expressed protein
261930_at	-0.504002	0.0113264	0.158849	alcohol dehydrogenase, putative
267305_at	-0.388726	0.0113173	0.158849	potassium transporter (KUP1)
267461_at	-0.3355	0.0113424	0.158849	dormancy/auxin associated family protein
AFFX-BioC-3_at	0.358875	0.0113396	0.158849	---
248829_at	0.341607	0.0114988	0.158909	Bax inhibitor-1 family / BI-1 family
250261_at	0.402395	0.0114881	0.158909	proton-dependent oligopeptide transport (POT) family protein
253602_s_at	-0.363394	0.0114929	0.158909	cytosol aminopeptidase family protein /// cytosol aminopeptidase family protein
255550_at	0.445881	0.0115096	0.158909	galactinol-raffinose galactosyltransferase, putative
257318_at	-0.453261	0.0114871	0.158909	expressed protein
261531_at	-0.36434	0.0114799	0.158909	transcription factor jumonji (jmjC) domain-containing protein
263485_at	-0.348645	0.0115007	0.158909	villin 1 (VLN1)
258071_s_at	-0.383051	0.0115899	0.159892	plastid-lipid associated protein PAP / fibrillin family protein
246651_at	-0.681251	0.0116044	0.159967	adenylate kinase family protein
265888_at	-0.375246	0.0116154	0.159993	zinc finger (C3HC4-type RING finger) family protein
249983_at	0.690597	0.0116292	0.160058	curculin-like (mannose-binding) lectin family protein
251859_at	-0.333047	0.0116466	0.160173	proteophosphoglycan-related
258358_at	0.329693	0.0116584	0.16021	integral membrane family protein
246252_s_at	-0.468136	0.0116704	0.16025	patatin, putative /// patatin, putative
248861_at	0.356889	0.0117176	0.160773	senescence-associated protein, putative
256376_s_at	0.6799	0.0117486	0.161073	S-adenosyl-L-methionine:carboxyl methyltransferase family protein /// S-adenosyl-L-methionine:carboxyl methyltransferase family protein
250006_at	0.350774	0.0118091	0.161776	isoflavone reductase-related
244965_at	0.374869	0.0118595	0.16225	---
247775_at	-0.362407	0.0118621	0.16225	phosphoinositide-specific phospholipase C family protein
250784_at	-0.371398	0.0118827	0.162365	expressed protein
251640_at	0.461392	0.0118981	0.162365	expressed protein
264140_at	-0.466556	0.0118925	0.162365	20S proteasome alpha subunit B, putative
249552_s_at	0.530056	0.0119559	0.162421	serine/threonine protein kinase, putative /// serine/threonine protein kinase, putative
250556_at	-0.342754	0.0119838	0.162421	diacylglycerol kinase 1 (DGK1)
250625_at	0.335875	0.0119758	0.162421	calnexin, putative
250844_at	-0.367293	0.0119223	0.162421	expressed protein
251174_at	-0.347338	0.0119923	0.162421	patatin-related
252045_at	0.38861	0.012034	0.162421	U-box domain-containing protein
252346_at	0.824516	0.0119173	0.162421	pseudogene, At14a-related protein
252911_at	0.340762	0.0120145	0.162421	cytochrome P450 family protein
253048_at	-0.380474	0.0120772	0.162421	formamidase, putative / formamide amidohydrolase, putative
253457_at	-0.450959	0.0120452	0.162421	calcium-binding EF hand family protein
253828_at	0.348727	0.012071	0.162421	C4-dicarboxylate transporter/malic acid transport family protein
254529_at	-0.349738	0.0120018	0.162421	expressed protein
260367_at	0.346638	0.0120237	0.162421	expressed protein
261648_at	0.44266	0.0120748	0.162421	zinc finger (C2H2 type) family protein (ZAT10) / salt-tolerance zinc finger protein (STZ)
262705_at	0.344761	0.0120654	0.162421	protein kinase family protein
264561_at	-0.336834	0.0120649	0.162421	uracil phosphoribosyltransferase, putative / UMP pyrophosphorylase, putative / UPRTase, putative
264909_at	-0.396912	0.0119444	0.162421	expressed protein
265760_at	-0.381057	0.0120109	0.162421	expressed protein
267127_at	-0.351592	0.0119678	0.162421	esterase, putative
246212_at	-0.408861	0.0121769	0.162425	basic helix-loop-helix (bHLH) protein SPATULA (SPT)
247577_at	-0.412351	0.0121788	0.162425	flavin-containing monooxygenase family protein / FMO family protein
251353_at	-0.452328	0.012107	0.162425	fructosamine kinase family protein
251816_at	-0.374953	0.0121564	0.162425	tonneau 1b (TON1b)
251987_at	0.334275	0.0121632	0.162425	cytochrome P450 71B5 (CYP71B5)
253946_at	0.552335	0.0120918	0.162425	GDSL-motif lipase/hydrolase family protein
258498_at	0.704342	0.0121655	0.162425	ABA-responsive protein-related
259018_at	0.35936	0.0121462	0.162425	auxin-responsive protein / auxin-induced protein (AIR12)
262517_at	-0.572831	0.012119	0.162425	glutathione S-transferase, putative
263836_at	0.374305	0.0121299	0.162425	Bet v I allergen family protein
265075_at	0.370707	0.01213	0.162425	embryo-abundant protein-related
255686_at	-0.337878	0.01219	0.162451	K+ efflux antiporter, putative (KEA2)
259194_at	-0.387084	0.0122045	0.162521	DEAD box RNA helicase (DRH1)
266054_at	-0.365538	0.0122236	0.162653	expressed protein
245278_at	-0.343667	0.0122496	0.162816	syntaxin 23 (SYP23) / PEP12-like protein
250705_at	-0.331888	0.0122917	0.162816	diadenosine 5',5'''-P1,P4-tetraphosphate hydrolase, putative
252189_at	0.346437	0.0122782	0.162816	cyclin family protein
253395_at	-0.359105	0.0123047	0.162816	protein kinase (AFC3) (AME3)
254448_at	-0.389678	0.0122728	0.162816	fatty acid hydroxylase, putative
256647_at	0.332026	0.0123097	0.162816	oxidoreductase, 2OG-Fe(II) oxygenase family protein
263896_at	0.35274	0.0122867	0.162816	F-box family protein
264729_at	-0.377762	0.012299	0.162816	heavy-metal-associated domain-containing protein / copper chaperone (CCH)-related
259141_at	-0.334688	0.0123256	0.162903	tubulin folding cofactor B
248907_at	-0.337246	0.012382	0.163476	O-acetyltransferase-related
251601_at	-0.384139	0.0123875	0.163476	basic helix-loop-helix (bHLH) family protein
251320_at	0.331309	0.0124121	0.163679	ketopantoate hydroxymethyltransferase family protein
262281_at	0.433538	0.0124324	0.163824	proton-dependent oligopeptide transport (POT) family protein
255512_at	-0.327548	0.0124549	0.163998	syntaxin 42 (SYP42) / TLG2b
248697_at	-0.340048	0.0124838	0.164132	thioesterase family protein
256427_at	0.409565	0.0124753	0.164132	LOB domain family protein / lateral organ boundaries domain family protein (LBD21)
261744_at	0.33148	0.0125082	0.164281	cysteine desulfurase, putative
263839_at	-0.517184	0.0125137	0.164281	Golgi SNARE protein membrin 11 (MEMB11) / Golgi SNAP receptor complex member 2-1
247492_at	0.476994	0.0125586	0.164381	AP2 domain-containing transcription factor family protein
254231_at	0.329369	0.0125508	0.164381	WRKY family transcription factor
255444_at	-0.39659	0.0125382	0.164381	homeobox protein LUMINIDEPENDENS (LD)
265899_s_at	0.335987	0.0125446	0.164381	E3 ubiquitin ligase SCF complex subunit, putative /// E3 ubiquitin ligase SCF complex subunit, putative
249264_s_at	0.832755	0.0125831	0.164454	disease resistance protein (TIR-NBS-LRR class), putative /// disease resistance protein (TIR-NBS-LRR class), putative
250435_at	0.588379	0.0125781	0.164454	zinc finger (C3HC4-type RING finger) family protein
253912_at	0.341852	0.0126054	0.164454	Met-10+ like family protein
256069_at	-0.327905	0.0126007	0.164454	expressed protein
266666_at	0.369104	0.0126108	0.164454	kelch repeat-containing F-box family protein
265908_at	-0.329028	0.0126206	0.164459	DNA-binding storekeeper protein-related
254759_at	-0.335645	0.0126474	0.1646	short-chain dehydrogenase/reductase (SDR) family protein
265427_at	-0.323592	0.01265	0.1646	expressed protein
247586_at	-0.493687	0.0126752	0.164805	major intrinsic family protein / MIP family protein
257971_at	-0.339337	0.0126864	0.16483	vesicle tethering family protein
244993_s_at	-0.498681	0.0127122	0.165031	unknown protein
254807_at	-0.394591	0.01273	0.165031	expressed protein
262719_at	0.351259	0.0127282	0.165031	hypothetical protein
262786_at	0.33321	0.0127395	0.165033	expressed protein
266357_at	-0.498881	0.0127821	0.165463	beta-amylase, putative / 1,4-alpha-D-glucan maltohydrolase, putative
247987_at	-0.337728	0.0128097	0.165578	CwfJ-like family protein / zinc finger (CCCH-type) family protein
249719_at	0.327758	0.0128057	0.165578	auxin-responsive family protein
251351_s_at	-0.33576	0.0128644	0.165801	C2 domain-containing protein /// C2 domain-containing protein /// C2 domain-containing protein
254710_at	-0.391083	0.0128476	0.165801	ABC transporter family protein
255678_at	-0.329275	0.0128812	0.165801	cyclic nucleotide-binding domain-containing protein
258147_at	-0.538565	0.0128834	0.165801	glycosyl hydrolase family 1 protein
261312_at	-0.379248	0.0128733	0.165801	lipase class 3 family protein
265475_at	-0.37607	0.0128413	0.165801	ferredoxin--nitrite reductase, putative
264379_at	0.357099	0.0129189	0.166137	expressed protein
245947_at	-0.371457	0.0129944	0.166602	spermine/spermidine synthase family protein
252507_at	-0.345578	0.0129715	0.166602	MutT/nudix family protein
256061_at	-0.442993	0.0129871	0.166602	expressed protein
258589_at	0.374883	0.0129775	0.166602	GDSL-motif lipase/hydrolase family protein
262291_at	-0.372117	0.0130023	0.166602	C2 domain-containing protein
260358_at	-0.342512	0.0130268	0.166794	appr-1-p processing enzyme family protein
247406_at	-0.43185	0.0131179	0.167474	two-component responsive regulator / response regulator 6 (ARR6)
248002_at	-0.407	0.0131171	0.167474	actin-related protein, putative (ARP8)
261161_at	0.327504	0.0130894	0.167474	leucine-rich repeat family protein / protein kinase family protein
262677_at	0.334584	0.0131147	0.167474	expressed protein
247694_at	0.323092	0.0132108	0.167689	riboflavin biosynthesis protein, putative
248750_at	-0.366262	0.0131813	0.167689	auxin-responsive protein, putative
250105_at	-0.385459	0.0131967	0.167689	DNA repair protein Rad4 family
250520_at	-0.333806	0.0131953	0.167689	peroxisome biogenesis protein (PEX1)
250798_at	-0.36563	0.0132099	0.167689	peroxidase, putative
251649_at	0.421379	0.013145	0.167689	calcium-transporting ATPase, plasma membrane-type, putative / Ca2+-ATPase, putative (ACA11)
262262_at	-0.46452	0.0131802	0.167689	expressed protein
267280_at	-0.352622	0.0131763	0.167689	diacylglycerol O-acyltransferase / acyl CoA:diacylglycerol acyltransferase (DGAT)
248234_at	-0.393309	0.0132731	0.168016	haloacid dehalogenase-like hydrolase family protein
253591_at	-0.34796	0.0132842	0.168016	repair endonuclease family protein
255621_at	0.406206	0.0132927	0.168016	meprin and TRAF homology domain-containing protein / MATH domain-containing protein
260712_at	-0.320705	0.0133033	0.168016	protein phosphatase 2C-related / PP2C-related
261308_at	0.322047	0.0133024	0.168016	leucine-rich repeat transmembrane protein kinase, putative
263117_at	-0.366416	0.0132554	0.168016	basic helix-loop-helix (bHLH) family protein
263247_at	-0.371194	0.013256	0.168016	expressed protein
246929_at	-0.382426	0.0134217	0.168501	expressed protein
247354_at	-0.331623	0.0134247	0.168501	flavonol synthase, putative
249413_at	0.322481	0.0134006	0.168501	Ras-related GTP-binding protein, putative
250474_at	-0.32351	0.0133532	0.168501	annexin 7 (ANN7)
252368_at	0.347036	0.0133921	0.168501	cytochrome P450 family protein
253889_at	-0.367191	0.0134373	0.168501	oxidoreductase, forever young (FEY3)
258023_at	0.33446	0.0134043	0.168501	cinnamyl-alcohol dehydrogenase (CAD)
260711_at	-0.408793	0.0134349	0.168501	myosin, putative
265103_at	-0.336038	0.0133697	0.168501	UDP-N-acetylglucosamine pyrophosphorylase-related
AFFX-r2-Ec-bioB-M_at	0.322243	0.0134233	0.168501	---
262958_at	-0.344406	0.0134531	0.168579	dehydrin family protein
255510_at	-0.382518	0.0134742	0.168725	zeste-like protein 1 (EZA1)
252850_at	-0.449428	0.0134846	0.168735	ribosomal protein L23 family protein
252475_s_at	-0.365364	0.0135154	0.169	myb family transcription factor /// myb family transcription factor
263601_s_at	-0.351893	0.0135498	0.169311	bifunctional dihydrofolate reductase-thymidylate synthase 1 / DHFR-TS (THY-1) /// bifunctional dihydrofolate reductase-thymidylate synthase 1 / DHFR-TS (THY-1)
264250_at	-0.381058	0.01356	0.169317	gamma-glutamyl hydrolase (GGH1) / gamma-Glu-X carboxypeptidase / conjugase
254836_at	-0.515246	0.0136292	0.169941	cytochrome P450 family protein
258963_at	-0.324968	0.0136254	0.169941	expressed protein
251564_at	-0.414596	0.0136815	0.170352	myosin heavy chain, putative
256666_at	0.332136	0.013679	0.170352	histone H2A, putative
255285_at	-0.386684	0.013692	0.170362	expressed protein
253307_at	-0.36077	0.0137321	0.170553	L-galactose dehydrogenase (L-GalDH)
257066_at	0.343201	0.0137267	0.170553	protease inhibitor/seed storage/lipid transfer protein (LTP) family protein
262811_at	0.393972	0.0137364	0.170553	expressed protein
249551_at	-0.38118	0.0137532	0.170642	expressed protein
248729_at	-0.395093	0.0137785	0.170662	pentacyclic triterpene synthase, putative
253720_at	-0.398713	0.0137839	0.170662	acid phosphatase class B family protein
253851_at	0.323341	0.0138019	0.170662	myb family transcription factor (MYB41)
255296_at	-0.596743	0.0138032	0.170662	pentatricopeptide (PPR) repeat-containing protein
265456_at	-0.338294	0.0137743	0.170662	expressed protein
247529_at	0.365555	0.0138253	0.170815	hexose transporter, putative
251752_at	-0.408732	0.0138389	0.170864	proline transporter 2 (ProT2)
252182_at	-0.372872	0.0138651	0.170948	U1 small nuclear ribonucleoprotein 70 (U1-70k)
261417_at	0.317524	0.0138589	0.170948	thioredoxin family protein
251598_at	0.351212	0.0139117	0.171283	AP2 domain-containing transcription factor, putative
261551_at	0.333023	0.0139093	0.171283	copper-exporting ATPase, putative / responsive-to-antagonist 1, putative / copper-transporting ATPase, putative
260205_at	-0.387448	0.0139339	0.171437	expressed protein
246000_at	0.352917	0.0139656	0.171707	auxin-responsive protein-related
258735_at	-0.320427	0.0139786	0.171747	hydrophobic protein (RCI2A) / low temperature and salt responsive protein (LTI6A)
255474_at	-0.395818	0.0140202	0.172138	AAA-type ATPase family protein
260926_at	-0.6309	0.0140549	0.172444	expressed protein
267628_at	-0.325525	0.0140721	0.172535	basic helix-loop-helix (bHLH) family protein
246461_at	0.333591	0.0141191	0.172654	AAA-type ATPase family protein
258270_at	0.453251	0.014121	0.172654	phospholipase/carboxylesterase family protein
259937_s_at	0.554516	0.0141186	0.172654	ABC transporter family protein /// ABC transporter family protein
265917_at	0.50047	0.0141196	0.172654	disease resistance family protein
260160_at	-0.321718	0.0141334	0.172686	La domain-containing protein
257516_at	-0.324658	0.0141453	0.172711	ACT domain containing protein (ACR4)
254833_s_at	-0.327772	0.0141888	0.173123	copper amine oxidase family protein /// copper amine oxidase family protein
247288_at	-0.324992	0.0142486	0.173288	non-phototropic hypocotyl 3 (NPH3)
251420_at	-0.348086	0.0142548	0.173288	AP2 domain-containing transcription factor TINY, putative
253414_at	0.689257	0.0142776	0.173288	calmodulin-binding family protein
260387_at	0.317159	0.014213	0.173288	sulfotransferase family protein
262682_at	0.415163	0.0142809	0.173288	family II extracellular lipase 3 (EXL3)
262849_at	-0.316453	0.0142577	0.173288	hydroxyproline-rich glycoprotein family protein
263703_at	-0.316484	0.0142691	0.173288	parB-like nuclease domain-containing protein
265780_at	0.372399	0.0142383	0.173288	Mutator-like transposase family /// Mutator-like transposase family /// Mutator-like transposase family /// Mutator-like transposase family
249665_at	0.423585	0.0143071	0.173395	ankyrin repeat family protein
252103_at	0.338623	0.014339	0.173395	expressed protein
252820_at	-0.364142	0.0143272	0.173395	ATPase, plasma membrane-type, putative / proton pump, putative
253007_at	-0.435934	0.0143586	0.173395	expressed protein
256323_at	-0.331294	0.014344	0.173395	expressed protein
264354_s_at	-0.804921	0.014358	0.173395	expressed protein /// expressed protein
267482_s_at	-0.43726	0.0143274	0.173395	4'-phosphopantetheinyl transferase family protein
249256_at	-0.358157	0.0143821	0.173559	expressed protein
256191_at	-0.31687	0.0143948	0.173594	expressed protein
252378_at	0.553112	0.0144092	0.17365	leucine-rich repeat transmembrane protein kinase, putative
248541_at	-0.338468	0.0144319	0.173694	protein kinase, putative
250045_at	0.328193	0.0145432	0.173694	MATE efflux family protein
252923_at	-0.366918	0.0144346	0.173694	kinesin-related protein (MKRP2)
254014_at	0.382678	0.0145254	0.173694	ankyrin repeat family protein / BTB/POZ domain-containing protein
254580_at	-0.389904	0.0145366	0.173694	expressed protein
255483_at	-0.327859	0.0144901	0.173694	galactosyl transferase GMA12/MNN10 family protein
255503_at	0.337842	0.0144548	0.173694	lectin protein kinase, putative
256306_at	0.480833	0.0145468	0.173694	lipase class 3 family protein
257660_at	-0.341907	0.0145018	0.173694	expressed protein
258512_at	-0.331088	0.0145508	0.173694	glycosyl hydrolase family 1 protein
258780_at	-0.335548	0.0145228	0.173694	ubiquitin-specific protease, putative
260805_at	-0.37735	0.0145245	0.173694	glutathione S-transferase, putative
265779_at	-0.344072	0.0144894	0.173694	SH3 domain-containing protein
266068_at	0.337884	0.0144673	0.173694	geranylgeranyl pyrophosphate synthase, putative / GGPP synthetase, putative / farnesyltranstransferase, putative
245928_s_at	-1.0842	0.014588	0.173743	vegetative storage protein 2 (VSP2) /// vegetative storage protein 2 (VSP2)
246052_at	0.333986	0.0145907	0.173743	pentatricopeptide (PPR) repeat-containing protein
254239_at	-0.314308	0.0146042	0.173743	major intrinsic family protein / MIP family protein
256651_at	0.331099	0.0145976	0.173743	pentatricopeptide (PPR) repeat-containing protein
261068_at	0.451205	0.0145829	0.173743	tropinone reductase, putative / tropine dehydrogenase, putative
246072_at	0.779152	0.0146785	0.174157	floral homeotic protein PISTILLATA (PI)
250522_at	-0.328518	0.0146686	0.174157	transmembrane CLPTM1 family protein
259478_at	-0.558784	0.014673	0.174157	germin-like protein, putative
260553_at	0.319336	0.0146709	0.174157	expressed protein
247469_at	-0.323934	0.0146986	0.174169	MADS-box protein (AGL42)
260592_at	-0.441007	0.0146993	0.174169	cellulose synthase family protein
253534_at	0.312636	0.0147334	0.174456	cytochrome P450 83B1 (CYP83B1)
254018_at	-0.335574	0.0147522	0.174561	mitochondrial substrate carrier family protein
247313_at	0.316654	0.0147753	0.174718	3'(2'),5'-bisphosphate nucleotidase / inositol polyphosphate 1-phosphatase / FIERY1 protein (FRY1) (SAL1)
245161_at	-0.337475	0.014794	0.174821	jacalin lectin family protein
248509_at	-0.60433	0.0148173	0.17497	expressed protein
252323_at	-0.333649	0.0148265	0.17497	CBS domain-containing protein
259758_s_at	-0.831989	0.0148906	0.175511	O-methyltransferase family 2 protein /// O-methyltransferase family 2 protein
262016_at	0.32512	0.0148922	0.175511	isochorismate synthase-related / isochirismate mutase-related
262870_at	0.381668	0.014919	0.175709	alcohol dehydrogenase, putative
258988_at	-0.571293	0.014929	0.17571	expressed protein
248006_at	0.340238	0.0149473	0.175808	expressed protein
257339_s_at	-0.353216	0.0149878	0.176092	H+-transporting two-sector ATPase, C subunit family protein
259507_at	0.678247	0.014996	0.176092	AAA-type ATPase family protein
266787_at	-0.375839	0.0150014	0.176092	leucine-rich repeat protein kinase, putative
246572_at	0.341088	0.0150216	0.176212	pentatricopeptide (PPR) repeat-containing protein
261110_at	-0.412659	0.0150326	0.176223	ubiquitin-conjugating enzyme 16 (UBC16)
246238_at	0.388275	0.0150457	0.176259	mannitol transporter, putative
253331_at	-0.484475	0.0150752	0.176488	nucellin protein, putative
258422_at	0.316866	0.0151032	0.176698	pentatricopeptide (PPR) repeat-containing protein
247928_at	0.338788	0.0151657	0.177312	villin, putative
258246_s_at	-0.333638	0.015176	0.177315	---
245454_at	-0.74171	0.0153365	0.177348	disease resistance protein (TIR-NBS-LRR class), putative
246287_at	-0.331597	0.0152474	0.177348	expressed protein
247006_at	-0.323497	0.0152834	0.177348	expressed protein
249047_at	-0.347147	0.0152228	0.177348	FAD-binding domain-containing protein
251645_at	-0.316984	0.0152444	0.177348	glycoside hydrolase family 28 protein / polygalacturonase (pectinase) family protein
253421_at	-0.32313	0.0153245	0.177348	expressed protein
253854_at	-0.351212	0.0153218	0.177348	expressed protein
254413_at	0.351084	0.0153305	0.177348	myb family transcription factor (MYB102)
254502_at	0.311432	0.0152192	0.177348	ribulose-1,5 bisphosphate carboxylase/oxygenase large subunit N-methyltransferase-related
254798_at	0.338891	0.0152703	0.177348	acyl-(acyl carrier protein) thioesterase, putative / acyl-ACP thioesterase, putative / oleoyl-(acyl-carrier protein) hydrolase, putative / S-acyl fatty acid synthase thioesterase, putative
256336_at	0.404621	0.0153398	0.177348	GCN5-related N-acetyltransferase (GNAT) family protein
257690_at	0.397337	0.0152566	0.177348	auxin-responsive family protein
260894_at	-0.44028	0.0152338	0.177348	transcriptional regulator family protein
261467_at	-0.31538	0.0153243	0.177348	expressed protein
262370_at	-0.319755	0.0152444	0.177348	expressed protein
264510_at	-0.333399	0.0153106	0.177348	phytochrome interacting factor 3 (PIF3)
264172_at	-0.501105	0.015379	0.177685	GRAM domain-containing protein-related
246001_at	-0.46342	0.0154131	0.177729	expressed protein
251616_at	-0.409395	0.0153969	0.177729	expressed protein
266932_s_at	-0.314951	0.015406	0.177729	DEAD box RNA helicase, putative /// DEAD box RNA helicase, putative
257761_at	-0.362143	0.0154244	0.177744	expressed protein
255016_at	-0.351792	0.0154378	0.177782	sucrose-phosphate synthase, putative
244920_s_at	-0.494113	0.0155142	0.178105	NADH-ubiquinone oxidoreductase chain 3, putative
246059_at	-0.374631	0.015513	0.178105	expressed protein
253485_at	1.01579	0.0155051	0.178105	WRKY family transcription factor
255436_at	-0.311813	0.0154892	0.178105	expressed protein
256830_at	0.332175	0.0155192	0.178105	eukaryotic translation initiation factor 3 subunit 8, putative / eIF3c, putative
260890_at	0.48581	0.0155265	0.178105	peptidase C1A papain family protein
247537_s_at	0.37767	0.0155531	0.178178	ABC transporter family protein /// ABC transporter family protein
258412_at	-0.362765	0.0155527	0.178178	stable protein 1-related
246231_at	-0.480052	0.0155877	0.178431	expressed protein
260295_at	-0.427247	0.0155954	0.178431	peptidase M1 family protein
252300_at	-0.403198	0.0156321	0.178504	pyruvate kinase family protein
258191_at	-0.330652	0.015617	0.178504	vesicle transport v-SNARE 13 (VTI13) / vesicle soluble NSF attachment protein receptor 13
263573_at	-0.503123	0.015629	0.178504	RWP-RK domain-containing protein
262831_at	-0.39965	0.0156521	0.178616	cytochrome B561 family
245448_at	0.376802	0.01568	0.178704	disease resistance protein (TIR-NBS-LRR class), putative
261129_at	-0.326937	0.0156708	0.178704	tubulin alpha-2/alpha-4 chain (TUA4)
253237_at	-0.317342	0.0156925	0.17873	aldehyde dehydrogenase (ALDH3)
260835_at	-0.328086	0.0157472	0.179192	serine/threonine protein kinase, putative
264865_at	-0.317889	0.0157533	0.179192	DNAJ heat shock protein, putative
248118_at	0.340967	0.0158221	0.179353	GDSL-motif lipase/hydrolase family protein
249955_at	0.466914	0.0157926	0.179353	sugar transporter, putative
253251_at	0.5936	0.0157943	0.179353	ribosome-binding factor A family protein
258293_at	-0.348745	0.0158313	0.179353	phosphate transporter, putative (PHO1)
261191_at	0.56597	0.0158197	0.179353	starch synthase, putative
262151_at	-0.434824	0.0158227	0.179353	hydrolase, alpha/beta fold family protein
265799_at	-0.339766	0.0158387	0.179353	dual specificity protein phosphatase family protein
261949_at	0.313926	0.0158699	0.17959	hydrolase, alpha/beta fold family protein
263183_at	-0.325421	0.0158852	0.179649	callose synthase 1 (CALS1) / 1,3-beta-glucan synthase 1
246131_at	-0.366881	0.0159033	0.179738	molybdopterin biosynthesis CNX1 protein / molybdenum cofactor biosynthesis enzyme CNX1 (CNX1)
255612_at	-0.440826	0.0159439	0.180081	hypothetical protein
258543_at	0.352466	0.0159626	0.180177	proline-rich family protein
245563_at	-0.375059	0.0159905	0.180376	CBL-interacting protein kinase 4 (CIPK4)
246557_at	-0.356606	0.0160242	0.180526	expressed protein
250445_at	1.016	0.0160187	0.180526	aspartyl protease family protein
247317_at	0.38643	0.016054	0.180746	no apical meristem (NAM) family protein
251218_at	-0.318133	0.016071	0.180821	CP12 domain-containing protein
264861_at	-0.320179	0.0161139	0.181189	alpha-glucosidase, putative
258923_at	-0.621919	0.0161369	0.181332	serine carboxypeptidase S10 family protein
246988_at	0.398617	0.016175	0.181535	armadillo/beta-catenin repeat family protein / U-box domain-containing protein
247442_s_at	-0.342787	0.0161785	0.181535	tubulin beta-2/beta-3 chain (TUB2) /// tubulin beta-2/beta-3 chain (TUB2)
250164_at	0.32929	0.0161961	0.181535	pentatricopeptide (PPR) repeat-containing protein
257429_at	0.367757	0.0161874	0.181535	zinc finger (C3HC4-type RING finger) family protein
251745_at	0.505556	0.0162611	0.182031	zinc finger (CCCH-type) family protein
256320_at	0.410231	0.0162565	0.182031	DNAJ heat shock N-terminal domain-containing protein
255306_at	-0.528551	0.0162766	0.182089	calcium-dependent protein kinase, putative / CDPK, putative
249709_at	-0.383358	0.0163067	0.182206	calmodulin-binding family protein
259221_s_at	-0.419154	0.0163077	0.182206	phosphoesterase family protein /// phosphoesterase family protein
245691_at	-0.326794	0.0164438	0.18223	zinc finger (C2H2 type) family protein / transcription factor jumonji (jmj) family protein
248300_at	-0.322739	0.0163885	0.18223	protein phosphatase 2A-associated 46 kDa protein / PP2A regulatory subunit (TAP46)
248782_at	0.314554	0.0164743	0.18223	palmitoyl protein thioesterase family protein
249752_at	0.330685	0.0164656	0.18223	expressed protein
250257_at	0.606581	0.0163482	0.18223	pentatricopeptide (PPR) repeat-containing protein
250746_at	-0.320526	0.0163719	0.18223	UDP-glucoronosyl/UDP-glucosyl transferase family protein
252357_at	-0.33602	0.0164598	0.18223	hydrolase, alpha/beta fold family protein
255858_at	-0.317592	0.0163317	0.18223	zinc finger (C2H2 type) family protein (ZFP6)
260442_at	-0.313536	0.016364	0.18223	expressed protein
261814_at	-0.765565	0.0164135	0.18223	esterase/lipase/thioesterase family protein
262685_at	-0.30658	0.0163538	0.18223	expressed protein
264899_at	-0.377542	0.0164426	0.18223	Bet v I allergen family protein
264985_at	-0.407873	0.0164753	0.18223	expressed protein
265764_at	-0.461095	0.0164658	0.18223	expressed protein
266445_at	-0.431977	0.0163844	0.18223	protease-associated (PA) domain-containing protein
267497_at	-0.4461	0.0164132	0.18223	glutaredoxin family protein
258805_at	-0.388015	0.0165578	0.182914	glycosyl hydrolase family 17 protein
261226_at	-0.316162	0.0165566	0.182914	expansin, putative (EXP11)
256739_s_at	0.443155	0.0165853	0.183103	---
249418_at	0.321997	0.0166185	0.183354	expressed protein
256648_at	-0.37983	0.0166494	0.183581	60S ribosomal protein L7 (RPL7D)
250682_x_at	-0.584846	0.016717	0.184117	proline-rich extensin-like family protein
266590_at	-0.373885	0.016719	0.184117	IQ domain-containing protein / BAG domain-containing protein
259172_at	0.421114	0.0167321	0.184147	cysteine synthase, chloroplast, putative / O-acetylserine (thiol)-lyase, putative / O-acetylserine sulfhydrylase, putative
254392_at	-0.383604	0.0167458	0.184182	bifunctional nuclease, putative
247185_at	-0.325426	0.0168266	0.184382	kinesin motor protein-related
253719_at	-0.358363	0.0168175	0.184382	Xaa-Pro dipeptidase, putative / prolidase, putative / imidodipeptidase, putative
256597_at	0.628959	0.0168223	0.184382	60S acidic ribosomal protein P2 (RPP2C)
261011_at	0.330043	0.0167771	0.184382	cytochrome b5, putative
261745_at	-0.429682	0.0167887	0.184382	plastocyanin-like domain-containing protein
262727_at	-0.364037	0.0168221	0.184382	pathogenesis-related thaumatin family protein
245706_at	0.338909	0.0168381	0.184392	pectate lyase family protein
246219_at	-0.314838	0.0168564	0.18447	aminopeptidase P
250216_at	0.306243	0.0168805	0.18447	hypothetical protein
251073_at	-0.303531	0.0168844	0.18447	expressed protein
265159_at	-0.345613	0.016887	0.18447	expressed protein
247123_at	-0.356987	0.0169084	0.184589	expressed protein
256983_at	0.331349	0.0169245	0.184651	chaperonin, putative
254375_at	0.337052	0.016957	0.184891	ATP-binding family protein
250157_at	-0.618258	0.0169682	0.184898	peroxidase, putative
255500_at	-0.321948	0.017	0.185018	poly (ADP-ribose) polymerase / NAD(+) ADP-ribosyltransferase / poly(ADP-ribose) synthetase (APP)
265200_s_at	-0.39288	0.0170001	0.185018	UDP-glucoronosyl/UDP-glucosyl transferase family protein /// UDP-glucoronosyl/UDP-glucosyl transferase family protein
250109_at	-0.350016	0.017088	0.185027	gibberellin-regulated protein 4 (GASA4) / gibberellin-responsive protein 4
251766_at	-0.556248	0.0170793	0.185027	expressed protein
253270_at	0.349771	0.0170487	0.185027	cyclin delta-3 (CYCD3)
254766_at	-0.3879	0.0170675	0.185027	terpene synthase/cyclase family protein
259428_at	0.454817	0.0170174	0.185027	mitogen-activated protein kinase, putative / MAPK, putative (MPK11)
261841_at	-0.395932	0.0170954	0.185027	CCR4-NOT transcription complex protein, putative
262221_at	-0.335002	0.0170481	0.185027	MORN (Membrane Occupation and Recognition Nexus) repeat-containing protein /phosphatidylinositol-4-phosphate 5-kinase-related
262854_at	0.330376	0.0170333	0.185027	expressed protein
263052_at	0.356253	0.0170715	0.185027	hypothetical protein
250420_at	-0.403986	0.0171572	0.18515	bZIP protein HY5 (HY5)
252515_at	-0.622882	0.0171592	0.18515	17.4 kDa class I heat shock protein (HSP17.4-CI)
258021_at	0.301628	0.0171224	0.18515	U-box domain-containing protein
260698_at	0.383865	0.0171577	0.18515	FAD-binding domain-containing protein
264138_at	0.349314	0.0171376	0.18515	beta-amyrin synthase, putative
247780_at	-0.385427	0.0172568	0.185296	dehydrodolichyl diphosphate synthase, putative / DEDOL-PP synthase, putative
249158_at	-0.313242	0.0172362	0.185296	electron transfer flavoprotein beta subunit family protein
254189_at	0.322901	0.0172257	0.185296	cellulose synthase family protein
254474_at	-0.357375	0.0172089	0.185296	integral membrane family protein
256989_at	0.66992	0.017216	0.185296	AAA-type ATPase family protein
258603_at	-0.340916	0.0172032	0.185296	heat shock factor protein 2 (HSF2) / heat shock transcription factor 2 (HSTF2)
262565_at	-0.355375	0.0172551	0.185296	expressed protein
264777_at	0.302432	0.0172213	0.185296	L-allo-threonine aldolase-related
256139_at	0.425556	0.0172681	0.185304	auxin-responsive GH3 family protein
250988_at	-0.324843	0.0173489	0.185831	HECT-domain-containing protein / ubiquitin-transferase family protein / armadillo/beta-catenin-like repeat-containing protein
253081_at	-0.413838	0.0173432	0.185831	expressed protein
260399_at	0.487967	0.0173435	0.185831	lipoxygenase, putative
252296_at	-0.345271	0.0173847	0.185876	copper-binding family protein
260964_at	-0.320844	0.0173797	0.185876	ubiquitin-conjugating enzyme 15 (UBC15)
264761_at	0.318755	0.0173641	0.185876	expressed protein
257890_s_at	-0.366047	0.0174187	0.186055	peroxidase, putative /// peroxidase, putative
261927_at	-0.414252	0.0174281	0.186055	zinc finger (C3HC4-type RING finger) family protein
261972_at	-0.480917	0.0174331	0.186055	expressed protein
251743_at	-0.706604	0.017451	0.186134	yippee family protein
245492_at	-0.312828	0.0175347	0.186913	adapter protein SPIKE1 (SPK1)
249159_at	-0.307086	0.0175775	0.187031	lesion inducing protein-related
253068_at	-0.326781	0.0175629	0.187031	expressed protein
261449_at	0.366273	0.0175673	0.187031	O-methyltransferase, putative
254504_at	-0.383786	0.0175911	0.187062	RNA recognition motif (RRM)-containing protein
245412_at	-0.356349	0.017617	0.187166	auxin-responsive family protein
246459_at	0.300133	0.0176327	0.187166	leucine-rich repeat protein kinase, putative
249204_at	-0.316691	0.017632	0.187166	expressed protein
246036_at	-0.322951	0.0176486	0.187221	alpha-galactosidase, putative / melibiase, putative / alpha-D-galactoside galactohydrolase, putative
253402_at	-0.306744	0.0176678	0.187268	homeobox-leucine zipper transcription factor (HB-8)
265512_at	-0.326788	0.0176742	0.187268	expressed protein
255080_at	0.348727	0.0177416	0.187762	arabinogalactan-protein (AGP10)
261076_at	-0.380896	0.0177697	0.187762	sterol 4-alpha-methyl-oxidase 2 (SMO2)
262488_at	-0.374497	0.0177729	0.187762	expressed protein
262493_at	-0.303895	0.0177847	0.187762	expressed protein
262641_at	0.307879	0.0177746	0.187762	expressed protein
263881_at	-0.325038	0.0177741	0.187762	expressed protein
248818_at	-0.347286	0.0178063	0.187878	Lon protease homolog 1, mitochondrial (LON)
250944_at	-0.4701	0.0178339	0.187944	heavy-metal-associated domain-containing protein
258001_at	-0.400738	0.0178307	0.187944	avirulence-responsive protein-related / avirulence induced gene (AIG) protein-related
245321_at	-0.339656	0.0178559	0.188063	expressed protein
256049_at	0.49133	0.0178885	0.188294	calcineurin-like phosphoesterase family protein
253545_at	-0.448384	0.0179022	0.188326	avirulence-responsive protein-related / avirulence induced gene (AIG) protein-related
254821_at	0.306072	0.0179387	0.188597	expressed protein
252383_at	0.340857	0.0180291	0.189434	ABC transporter family protein
245853_at	-0.314558	0.0180533	0.189575	expressed protein
263827_at	-0.319707	0.0181006	0.18996	amino acid transporter family protein
261644_s_at	-0.320881	0.0181286	0.19014	transducin family protein / WD-40 repeat family protein /// transducin family protein / WD-40 repeat family protein
249011_at	-0.425453	0.0181484	0.190235	expressed protein
246840_at	-0.433506	0.0182574	0.190307	D111/G-patch domain-containing protein
247855_at	-0.296956	0.0182726	0.190307	hydroxyproline-rich glycoprotein family protein
248448_at	0.369759	0.0182907	0.190307	AP2 domain-containing transcription factor, putative
249678_at	-0.299506	0.018298	0.190307	protein kinase family protein
250016_at	-0.350125	0.0182221	0.190307	superoxide dismutase (Cu-Zn) / copper/zinc superoxide dismutase (CSD3)
250302_at	0.646239	0.0184144	0.190307	glycosyl hydrolase family 32 protein
250329_at	-0.414326	0.0181725	0.190307	K+ efflux antiporter, putative (KEA6)
251036_at	-0.304077	0.0183101	0.190307	expressed protein
252215_at	-0.343911	0.0182704	0.190307	kinesin motor protein-related
253022_at	-0.35804	0.0182242	0.190307	expressed protein
253576_at	0.367429	0.0183786	0.190307	pentatricopeptide (PPR) repeat-containing protein
253882_at	-0.303493	0.0182472	0.190307	pelota (PEL1)
254797_at	-0.470121	0.0183338	0.190307	expressed protein
256878_at	-0.398617	0.0182726	0.190307	major latex protein-related / MLP-related
257269_at	-0.30759	0.0183165	0.190307	novel plant SNARE 13 (NPSN13)
257703_at	-0.303308	0.018193	0.190307	RNA recognition motif (RRM)-containing protein
257798_at	-0.335597	0.0183676	0.190307	DNA topoisomerase-related
258523_at	0.308059	0.0183798	0.190307	pectinesterase family protein
259166_at	-0.387426	0.0183948	0.190307	expressed protein
261026_at	-0.308793	0.0183987	0.190307	expressed protein
261878_at	-0.318914	0.0183583	0.190307	cytochrome P450, putative
262296_at	-0.30323	0.0183239	0.190307	cyclin family protein
263001_at	-0.330027	0.0184119	0.190307	expressed protein
264000_at	0.419303	0.0183022	0.190307	mitochondrial substrate carrier family protein
252740_at	-0.424359	0.0184279	0.190335	pectinesterase family protein
246505_at	0.296713	0.0184739	0.190635	expressed protein
251876_at	-0.493245	0.0184785	0.190635	SNF2 domain-containing protein / helicase domain-containing protein
266141_at	-0.340548	0.0184939	0.190682	plant defensin-fusion protein, putative (PDF2.1)
258495_at	-0.345136	0.0185209	0.190699	integral membrane family protein
264253_at	0.347842	0.018528	0.190699	kinesin motor protein-related
267115_s_at	-0.368419	0.0185231	0.190699	cellulose synthase family protein /// cellulose synthase family protein
245616_at	-0.332721	0.0186949	0.191244	protein kinase family protein
251025_at	-0.311003	0.0186306	0.191244	aspartyl protease family protein
251227_at	-0.499601	0.0186031	0.191244	glutathione-conjugate transporter, putative
252068_at	0.493272	0.0186523	0.191244	strictosidine synthase family protein
255857_at	-0.317205	0.0187111	0.191244	expressed protein
258180_at	-0.380851	0.0186274	0.191244	transcription activation domain-interacting protein-related
258893_at	0.299608	0.0186745	0.191244	disease resistance family protein
261135_at	0.479335	0.0186877	0.191244	plant defensin-fusion protein, putative (PDF1.4)
266657_at	-0.304419	0.0187102	0.191244	3'-5' exonuclease domain-containing protein / K homology domain-containing protein / KH domain-containing protein
266695_at	-0.304496	0.0186684	0.191244	zinc finger (CCCH-type) family protein
266711_at	-0.584312	0.0187009	0.191244	FAD-binding domain-containing protein
267092_at	-0.320144	0.0186928	0.191244	amino acid permease, putative (AUX1)
255943_at	-0.447636	0.0187221	0.191245	UDP-glucoronosyl/UDP-glucosyl transferase family protein
246027_at	-0.316762	0.0187434	0.191352	homoserine dehydrogenase family protein
245277_at	-0.317355	0.0187843	0.191389	UDP-glucose:indole-3-acetate beta-D-glucosyltransferase (IAGLU)
246197_at	-0.855868	0.0187883	0.191389	caltractin, putative / centrin, putative
251906_at	-0.312518	0.0187905	0.191389	cation/hydrogen exchanger, putative (CHX20)
267378_at	-0.365512	0.0187608	0.191389	expressed protein
255294_at	0.310457	0.0188472	0.191856	sugar transporter family protein
245108_at	0.302802	0.0188935	0.192216	FAD-binding domain-containing protein / cytokinin oxidase family protein
251087_at	-0.435619	0.0189344	0.192272	LMBR1 integral membrane family protein
251151_at	-0.332318	0.0189426	0.192272	expressed protein
251675_at	-0.358707	0.0189234	0.192272	transcriptional activator, putative
260686_at	-0.32655	0.0189396	0.192272	expressed protein
257606_at	-0.358237	0.0189685	0.192425	root hair defective 3 (RHD3)
248950_at	0.297633	0.0190196	0.192587	ATP-dependent Clp protease proteolytic subunit (ClpP4)
252488_at	-0.318391	0.0190298	0.192587	UDP-glucoronosyl/UDP-glucosyl transferase family protein
257464_at	0.443803	0.0190391	0.192587	F-box family protein
259574_at	0.313299	0.0190131	0.192587	Bet v I allergen family protein
263668_at	-0.381825	0.0189959	0.192587	2-oxoglutarate-dependent dioxygenase, putative
247420_at	0.327938	0.0191108	0.192648	expressed protein
249878_at	-0.32707	0.0191069	0.192648	TATA-binding protein-associated phosphoprotein Dr1 protein, putative (DR1)
253605_at	-0.311307	0.0190746	0.192648	expressed protein
257591_at	0.316027	0.0190866	0.192648	disease resistance family protein / LRR family protein
263739_at	0.520402	0.0191095	0.192648	zinc finger (B-box type) family protein
266322_at	-0.293926	0.0190949	0.192648	auxin-responsive family protein
246456_at	0.380289	0.019125	0.192682	telomerase reverse transcriptase (TERT)
250935_at	-0.341901	0.0191363	0.192686	polyubiquitin (UBQ3)
259118_at	-0.490376	0.0191914	0.19313	expressed protein
257617_at	0.326767	0.0192305	0.193413	DC1 domain-containing protein
258797_at	-0.296697	0.0192489	0.193488	auxin-responsive protein / indoleacetic acid-induced protein 16 (IAA16)
245929_at	-0.458086	0.019302	0.193779	alcohol dehydrogenase, putative
247581_at	-0.366571	0.0193514	0.193779	protein kinase family protein
250150_at	-0.417415	0.0193152	0.193779	expressed protein
254550_at	1.50943	0.0193548	0.193779	iron-responsive transporter (IRT1)
260664_at	-0.406276	0.0193338	0.193779	myb family transcription factor
261339_at	0.857422	0.0193082	0.193779	leucine-rich repeat transmembrane protein kinase, putative
262609_at	-0.320683	0.0193273	0.193779	expressed protein
248395_at	-0.475451	0.0194524	0.194502	F-box family protein / SKP1 interacting partner 3-related
250765_at	-0.404013	0.0194601	0.194502	guanylyl cyclase-related (GC1)
262869_s_at	0.303588	0.0194456	0.194502	expressed protein /// expressed protein
248134_at	0.391376	0.0194796	0.194586	integral membrane transporter family protein
245627_at	0.364904	0.0195587	0.195072	galactinol synthase, putative
254127_at	-0.375996	0.0195717	0.195072	NADPH-cytochrome p450 reductase, putative / NADPH-ferrihemoprotein reductase, putative
262066_at	-0.343346	0.0195454	0.195072	helicase-related
266349_at	-0.45132	0.0195725	0.195072	phosphoribulokinase/uridine kinase family protein
246313_at	0.372455	0.0196091	0.195088	pentatricopeptide (PPR) repeat-containing protein
253465_at	-0.295789	0.0196184	0.195088	galactosyltransferase family protein
259591_at	-0.309772	0.0196031	0.195088	expressed protein
261698_at	-0.405739	0.0196126	0.195088	expressed protein
248621_at	0.348011	0.0196694	0.19517	pseudogene, glycine-rich protein
250166_at	0.304665	0.0196905	0.19517	pentatricopeptide (PPR) repeat-containing protein
253263_at	-0.295198	0.0196403	0.19517	ABA-responsive element-binding protein / abscisic acid responsive elements-binding factor (ABRE) / ABA-responsive elements-binding factor (ABF3)
258094_at	-0.40112	0.019693	0.19517	cytochrome P450, putative
265195_at	0.305019	0.0196598	0.19517	pentatricopeptide (PPR) repeat-containing protein
267355_at	-0.293096	0.0196881	0.19517	LIM domain-containing protein
260997_at	-0.356271	0.0197357	0.195301	zinc finger (C2H2 type) family protein
262653_at	-0.343933	0.0197395	0.195301	2-oxoglutarate-dependent dioxygenase, putative
266505_at	-0.328193	0.0197194	0.195301	cation efflux family protein / metal tolerance protein, putative (MTPc1)
251226_at	-0.633547	0.0197939	0.19562	proline-rich family protein
263502_s_at	-0.329395	0.0197862	0.19562	ribosomal protein S12 mitochondrial family protein
257024_at	-0.316235	0.0198058	0.195628	calcium-dependent protein kinase, putative / CDPK, putative
261560_at	-0.333933	0.019821	0.195669	acyl-CoA thioesterase family protein
263063_s_at	0.34334	0.0198325	0.195673	peroxidase, putative /// peroxidase, putative
250047_at	0.403364	0.0198938	0.195729	AAA-type ATPase family protein
253479_at	-0.331829	0.0198619	0.195729	NADP adrenodoxin-like ferredoxin reductase
254170_at	0.353994	0.0198678	0.195729	expressed protein
262387_s_at	-0.408094	0.0198859	0.195729	phosphatidylinositol 3- and 4-kinase family protein /// phosphatidylinositol 3- and 4-kinase family protein
263192_at	-0.548783	0.0198724	0.195729	acetyl-CoA carboxylase 1 (ACC1)
265586_at	0.543194	0.0199111	0.19579	pathogenesis-related protein 1 (PR-1)
248094_at	0.307497	0.0199364	0.195896	trigger factor type chaperone family protein
259600_at	-0.306384	0.019944	0.195896	expressed protein
260989_at	-0.304123	0.0199752	0.196093	expressed protein
245611_at	0.579136	0.0200199	0.196129	ankyrin repeat family protein
258815_at	-0.345083	0.0199992	0.196129	short-chain dehydrogenase/reductase (SDR) family protein
261085_at	0.315895	0.0200234	0.196129	calmodulin-binding family protein
267562_at	0.344222	0.0200108	0.196129	radical SAM domain-containing protein
249390_at	0.339716	0.020046	0.196241	60S ribosomal protein L5 (RPL5C), pseudogene
246400_at	-0.297121	0.0200787	0.196395	expressed protein
253749_at	-0.290883	0.020084	0.196395	auxin-responsive AUX/IAA family protein
252537_at	-0.354998	0.0201658	0.197086	proton-dependent oligopeptide transport (POT) family protein
245631_at	-0.436926	0.0201895	0.197166	glutamine-tRNA ligase, putative / glutaminyl-tRNA synthetase, putative / GlnRS, putative
249529_at	0.328069	0.0202075	0.197166	pentatricopeptide (PPR) repeat-containing protein
263110_at	-0.322299	0.0201989	0.197166	eIF4-gamma/eIF5/eIF2-epsilon domain-containing protein
244982_at	-0.349196	0.0202437	0.197409	---
246957_at	-0.303962	0.020283	0.197561	cytidine/deoxycytidylate deaminase family protein
256852_at	0.450186	0.0202807	0.197561	nucleolin, putative
266880_at	-0.290854	0.0202928	0.197561	phagocytosis and cell motility protein ELMO1-related
252367_at	-0.689089	0.0203213	0.197687	speckle-type POZ protein-related
259842_at	0.327675	0.0203282	0.197687	phosphoethanolamine N-methyltransferase 3, putative (NMT3)
256366_at	0.388302	0.0203411	0.197703	serine/threonine protein kinase family protein
248812_at	0.317467	0.0203732	0.197797	palmitoyl protein thioesterase family protein
249800_at	-0.333514	0.020366	0.197797	nodulin MtN3 family protein
245645_at	-0.29241	0.0204277	0.198108	expressed protein
246881_at	-0.335157	0.0204231	0.198108	histone deacetylase family protein (HDA2)
250455_at	-0.561096	0.0204833	0.198538	expressed protein
246976_s_at	-0.357474	0.0205425	0.198721	ABC1 family protein
248932_at	0.86259	0.0205301	0.198721	proton-dependent oligopeptide transport (POT) family protein
261376_at	-0.369452	0.0205585	0.198721	zinc finger (C3HC4-type RING finger) family protein
261763_at	0.341291	0.0205513	0.198721	ABC transporter family protein
266644_at	-0.328089	0.0205347	0.198721	zinc finger (C2H2 type) family protein
247455_at	0.363766	0.0205789	0.198809	myb family transcription factor (MYB96)
245095_at	-0.291398	0.0206549	0.198889	protein kinase family protein / protein phosphatase 2C ( PP2C) family protein
247149_at	-0.387179	0.0206206	0.198889	hydroxyproline-rich glycoprotein family protein
247774_at	0.313767	0.0206353	0.198889	oxidoreductase, 2OG-Fe(II) oxygenase family protein
247924_at	-0.346549	0.0206486	0.198889	xylose isomerase family protein
252127_at	-0.364354	0.0206327	0.198889	expressed protein
258288_at	0.336942	0.0206342	0.198889	expressed protein
259055_at	-0.338537	0.0206678	0.198905	LUC7 N_terminus domain-containing protein
252165_at	0.306243	0.0206981	0.199033	expressed protein
265731_at	-0.310844	0.0207036	0.199033	helicase domain-containing protein
252889_at	0.347983	0.0207396	0.19927	expressed protein
257831_at	0.290496	0.0207512	0.199273	expressed protein
249089_at	-0.393392	0.0207801	0.199442	haloacid dehalogenase-like hydrolase family protein
251094_at	-0.393921	0.0208046	0.199539	expressed protein
251687_at	-0.308774	0.0208192	0.199539	oxidoreductase, zinc-binding dehydrogenase family protein
261671_at	-0.314512	0.0208242	0.199539	basal transcription factor complex subunit-related
249806_at	0.299436	0.0208463	0.199547	expressed protein
257911_at	-0.314127	0.0208477	0.199547	6-phosphogluconate dehydrogenase NAD-binding domain-containing protein
244939_at	-0.294334	0.0209804	0.199884	---
247351_at	-0.296736	0.020904	0.199884	no apical meristem (NAM) family protein
247795_at	0.294955	0.0210172	0.199884	zinc finger (CCCH-type) family protein
248622_at	-0.479341	0.021019	0.199884	glycosyl hydrolase family 3 protein
248970_at	0.520546	0.0209395	0.199884	sodium:solute symporter family protein
249045_at	-0.339969	0.0210043	0.199884	FAD-binding domain-containing protein
252200_at	-0.291274	0.0209472	0.199884	transferase family protein
253704_at	-0.364177	0.0209853	0.199884	prolidase-related
258277_at	0.656413	0.0209664	0.199884	cytochrome P450 71B15, putative (CYP71B15)
258473_s_at	0.315816	0.0210166	0.199884	acyl-(acyl-carrier-protein) desaturase, putative / stearoyl-ACP desaturase, putative /// acyl-(acyl-carrier-protein) desaturase, putative / stearoyl-ACP desaturase, putative
264105_x_at	0.30989	0.0209671	0.199884	hypothetical protein
265029_at	-0.325015	0.0210059	0.199884	zinc finger (C2H2 type) family protein (ZFP7)
262608_at	-0.531217	0.0210459	0.200033	2-oxoglutarate-dependent dioxygenase, putative
245267_at	-0.482423	0.0211057	0.20008	major latex protein-related / MLP-related
247166_at	-0.315797	0.0211806	0.20008	expressed protein
250111_at	-0.310126	0.0211367	0.20008	acetolactate synthase small subunit, putative
253004_at	-0.320634	0.0210949	0.20008	expressed protein /// expressed protein
253649_at	-0.296714	0.0211123	0.20008	expressed protein
256057_at	0.752234	0.0211839	0.20008	pyridine nucleotide-disulphide oxidoreductase family protein
256337_at	0.717438	0.0210661	0.20008	expressed protein
259234_at	-0.356569	0.021163	0.20008	expressed protein
260028_at	0.360577	0.0211822	0.20008	expressed protein
261768_at	0.323546	0.0211438	0.20008	gibberellin 3-beta-dioxygenase / gibberellin 3 beta-hydroxylase (GA4)
262561_at	-0.506435	0.0211871	0.20008	esterase/lipase/thioesterase family protein
262708_at	-0.298908	0.0210758	0.20008	DNA repair protein RAD23, putative
245772_at	-0.408114	0.0212099	0.200135	expressed protein
263220_at	0.307986	0.0212156	0.200135	pentatricopeptide (PPR) repeat-containing protein
264730_at	0.342881	0.0212279	0.200144	mitochondrial transcription termination factor family protein / mTERF family protein
257155_at	0.336976	0.0212551	0.200173	F-box family protein-related
262294_at	0.373444	0.0212448	0.200173	hypothetical protein
265793_at	-0.378426	0.0212746	0.200173	expressed protein
267530_at	0.341279	0.0212764	0.200173	curculin-like (mannose-binding) lectin family protein / PAN domain-containing protein
247091_at	-0.29213	0.0213341	0.200252	peroxidase 72 (PER72) (P72) (PRXR8)
251567_at	0.294657	0.0213529	0.200252	hypothetical protein
259399_at	-0.634588	0.0213505	0.200252	expressed protein
262369_at	-0.679485	0.0213407	0.200252	expressed protein
263180_at	-0.371082	0.0213509	0.200252	inosine-uridine preferring nucleoside hydrolase family protein
263850_at	0.364515	0.0213154	0.200252	hypothetical protein
258221_at	-0.336355	0.0213742	0.200345	Snf1-related protein kinase (KIN11)
245963_at	0.293942	0.0214431	0.200415	hypothetical protein
248633_at	-0.32764	0.0214483	0.200415	protein arginine N-methyltransferase family protein
251422_at	0.425994	0.0214394	0.200415	sec61beta family protein
255059_at	0.287882	0.0214928	0.200415	disease resistance protein (TIR-NBS class), putative
259632_at	0.336535	0.0214907	0.200415	nicotianamine synthase, putative
260412_at	-0.373615	0.0214221	0.200415	alpha-amylase, putative / 1,4-alpha-D-glucan glucanohydrolase, putative
261749_at	-0.291544	0.0214162	0.200415	dehydrin (ERD14)
262489_at	-0.308325	0.0214943	0.200415	expressed protein
264748_at	0.35951	0.0214954	0.200415	DEAD/DEAH box helicase, putative
265070_at	-0.306784	0.0214912	0.200415	2-oxoisovalerate dehydrogenase, putative / 3-methyl-2-oxobutanoate dehydrogenase, putative / branched-chain alpha-keto acid dehydrogenase E1 beta subunit, putative
245730_at	-0.376562	0.0215101	0.200446	expressed protein
251955_at	0.300303	0.021589	0.200651	PHD finger transcription factor, putative
256766_at	0.888242	0.0215692	0.200651	expressed protein
259651_at	0.285949	0.0215789	0.200651	expressed protein
260061_at	0.289501	0.0215815	0.200651	cell division protein kinase, putative
260904_at	0.598195	0.0215721	0.200651	NPR1/NIM1-interacting protein 1 (NIMIN-1)
253657_at	0.383109	0.0216266	0.200895	ATPase E1-E2 type family protein / haloacid dehalogenase-like hydrolase family protein / heavy-metal-associated domain-containing protein
247165_at	-0.315342	0.021689	0.201334	myb family transcription factor (MYB68)
249755_at	-0.323373	0.0217036	0.201334	copper-binding family protein
249869_at	-0.396657	0.0217081	0.201334	acyl-activating enzyme 17 (AAE17)
249546_at	-0.31389	0.0217713	0.201461	expressed protein
255999_at	0.355404	0.0217376	0.201461	WRKY family transcription factor
256225_at	-0.310972	0.0218043	0.201461	dormancy/auxin associated family protein
261895_at	-0.309487	0.0218132	0.201461	NRAMP metal ion transporter 1 (NRAMP1)
262592_at	-0.316839	0.0217912	0.201461	expressed protein
263974_at	0.305616	0.0217604	0.201461	F-box family protein
265455_at	-0.512573	0.0217568	0.201461	transducin family protein / WD-40 repeat family protein
266595_at	-0.354813	0.0217939	0.201461	intracellular protein transport protein USO1-related
258774_at	-0.421636	0.021907	0.202221	glycosyl hydrolase family protein 51
263584_at	1.14217	0.0219205	0.20224	no apical meristem (NAM) family protein
252625_at	0.310209	0.0219605	0.202503	histone deacetylase, putative (HD2A)
253667_at	-0.501442	0.0219788	0.202566	peroxidase, putative
259180_at	-0.326571	0.0220098	0.202639	expressed protein
266941_at	-0.325767	0.0220077	0.202639	peroxidase, putative
261845_at	-0.291728	0.0220273	0.202695	NRAMP metal ion transporter 6, putative (NRAMP6)
247998_at	0.293367	0.0220502	0.2028	zinc finger (C2H2 type) family protein
248265_at	-0.345829	0.022083	0.20299	PHD finger family protein / SET domain-containing protein (TX5)
260602_at	-0.303642	0.022094	0.20299	serine O-acetyltransferase, putative
252420_at	0.303246	0.0221463	0.203259	pentatricopeptide (PPR) repeat-containing protein
262660_at	-0.292717	0.022142	0.203259	protein kinase family protein / ankyrin repeat family protein
257645_at	-0.505395	0.0221656	0.20333	myb family transcription factor
261338_at	-0.373902	0.0221882	0.203432	expressed protein
251160_at	-0.372692	0.0222206	0.203525	endonuclease/exonuclease/phosphatase family protein
253954_at	-0.309185	0.0222214	0.203525	aconitate hydratase, cytoplasmic, putative / citrate hydro-lyase/aconitase, putative
264562_at	0.306317	0.0222801	0.203933	BTB/POZ domain-containing protein
265449_at	-0.501064	0.0222891	0.203933	arginine/serine-rich splicing factor, putative
248679_at	-0.308568	0.0223492	0.204263	expressed protein
249227_at	-0.31272	0.0223617	0.204263	peroxidase 64 (PER64) (P64) (PRXR4)
257701_at	-0.401743	0.0223715	0.204263	methyladenine glycosylase family protein
262717_s_at	0.499756	0.0223506	0.204263	cytochrome P450 family protein /// cytochrome P450 family protein
246600_at	0.482368	0.0224329	0.204612	leaf senescence-associated protein (SAG101)
253675_at	0.305487	0.0224298	0.204612	expressed protein
245867_at	-0.336461	0.0225024	0.20485	ATP phosphoribosyl transferase 1 (ATP-PRT1)
253088_at	0.320564	0.0225055	0.20485	cytochrome P450 84A1 (CYP84A1) / ferulate-5-hydroxylase (FAH1)
253779_at	0.288811	0.0224899	0.20485	leucine-rich repeat transmembrane protein kinase, putative
259039_at	0.307181	0.0224811	0.20485	expressed protein
253281_at	-0.4212	0.0225834	0.205422	UDP-glucoronosyl/UDP-glucosyl transferase family protein
267236_at	-0.318595	0.0225916	0.205422	Rab GDP dissociation inhibitor (GDI1)
261480_at	0.286794	0.0226335	0.205696	phytochrome kinase, putative
257134_at	0.301855	0.0226712	0.205933	expressed protein
256571_at	0.392191	0.022699	0.206079	hypothetical protein
256522_at	0.589883	0.022763	0.206554	U-box domain-containing protein
255128_at	-0.287683	0.0228277	0.206928	expressed protein
262529_at	0.316345	0.022826	0.206928	leucine-rich repeat family protein
252972_at	0.486389	0.0228553	0.207066	auxin-responsive protein, putative
262662_at	-0.414586	0.0228664	0.207066	remorin family protein
245329_at	1.00205	0.0229108	0.207227	zinc finger (C3HC4-type RING finger) family protein / ankyrin repeat family protein
249042_at	0.310421	0.0229172	0.207227	ethylene-responsive nuclear protein -related
263548_at	-0.312635	0.0229195	0.207227	glycine-rich RNA-binding protein (GRP7)
250472_at	0.356688	0.0230894	0.207555	expressed protein
250569_at	-0.330293	0.0230969	0.207555	basic helix-loop-helix (bHLH) family protein
251456_at	0.384897	0.0229925	0.207555	glycosyl hydrolase family 1 protein
251980_at	0.28867	0.0230083	0.207555	expressed protein
257610_at	0.2897	0.0231205	0.207555	zinc finger (C2H2 type) family protein
259601_s_at	0.360397	0.023082	0.207555	---
260944_at	-0.292051	0.0229719	0.207555	beta-galactosidase, putative / lactase, putative
260961_at	-0.328445	0.0230321	0.207555	expressed protein
261738_s_at	0.324951	0.023038	0.207555	hypothetical protein /// hypothetical protein
262709_at	-0.382184	0.0231178	0.207555	syntaxin 51 (SYP51)
263869_at	-0.412298	0.0230651	0.207555	expressed protein
264308_at	0.297256	0.0230825	0.207555	mitochondrial transcription termination factor-related / mTERF-related
266241_s_at	-0.314624	0.023099	0.207555	pentatricopeptide (PPR) repeat-containing protein /// pentatricopeptide (PPR) repeat-containing protein
266504_at	0.299605	0.0230319	0.207555	expressed protein
245260_at	-0.384892	0.0231365	0.207593	5'-AMP-activated protein kinase beta-2 subunit, putative
245370_at	0.282394	0.0231807	0.207778	expressed protein
260090_at	-0.451606	0.0231787	0.207778	serine carboxypeptidase S10 family protein
248319_at	0.348005	0.0232066	0.207904	heavy-metal-associated domain-containing protein
267415_at	0.310279	0.0232238	0.207953	eIF4-gamma/eIF5/eIF2-epsilon domain-containing protein
258869_at	-0.291189	0.0232537	0.208115	sugar transporter family protein
247364_at	-0.295819	0.0232671	0.208129	tetratricopeptide repeat (TPR)-containing protein
245043_at	-0.307293	0.0233329	0.208312	ania-6a type cyclin (RCY1)
246861_at	-0.329775	0.0233405	0.208312	auxin-responsive protein / indoleacetic acid-induced protein 28 (IAA28)
248943_s_at	-0.294295	0.0233117	0.208312	disease resistance protein-related /// disease resistance protein-related
249210_at	0.318499	0.0233743	0.208312	agenet domain-containing protein
250103_at	-0.363811	0.0234293	0.208312	myb family transcription factor (MYB43)
259161_at	-0.29624	0.0233726	0.208312	carbonic anhydrase 1, chloroplast / carbonate dehydratase 1 (CA1)
262412_at	-0.284162	0.023408	0.208312	14-3-3 protein GF14 omicron (GRF11)
262939_s_at	-0.297341	0.0234166	0.208312	glyceraldehyde 3-phosphate dehydrogenase, cytosolic, putative / NAD-dependent glyceraldehyde-3-phosphate dehydrogenase, putative /// glyceraldehyde 3-phosphate dehydrogenase, cytosolic, putative / NAD-dependent glyceraldehyde-3-phosphate dehydrogenase, putative
263264_at	0.287067	0.0234122	0.208312	histone H2A, putative
263401_at	0.280824	0.023421	0.208312	MATE efflux family protein
264084_at	0.282883	0.0233692	0.208312	tetratricopeptide repeat (TPR)-containing protein
266269_at	-0.381739	0.0233305	0.208312	glutathione S-transferase, putative
253835_at	-0.418814	0.0234557	0.208441	glycosyl hydrolase family 1 protein
258174_at	0.292236	0.0234679	0.208445	pentatricopeptide (PPR) repeat-containing protein
258460_at	0.329429	0.0235007	0.208631	expressed protein
249456_at	-0.363879	0.0235395	0.20868	expressed protein
255160_at	-0.459435	0.0235235	0.20868	pathogenesis-related protein, putative
264963_at	0.282842	0.0235418	0.20868	UbiA prenyltransferase family protein
246321_at	0.31956	0.0235687	0.208709	transcriptional factor B3 family protein
266425_at	-0.37394	0.0235618	0.208709	strictosidine synthase family protein
263871_at	-0.36539	0.0235956	0.208738	zinc finger (C3HC4-type RING finger) family protein
265451_at	-0.280874	0.0235872	0.208738	expressed protein (APS2)
247337_at	-0.287054	0.0236286	0.208851	plant defensin-fusion protein, putative (PDF2.5)
257631_at	0.333512	0.0236321	0.208851	cytochrome P450 family protein
261086_at	-0.289004	0.0237158	0.209485	myb family transcription factor
249814_at	-0.292536	0.023758	0.209543	MD-2-related lipid recognition domain-containing protein / ML domain-containing protein
263782_at	0.279362	0.0237361	0.209543	hypothetical protein
[truncated: 20,784 more rows]
